# Supplementary material for: Deciphering the ghost proteome in ovarian cancer cells by deep proteogenomic characterization
Source: Cell Death Dis. 2024 Sep 30;15(9):712. doi: 10.1038/s41419-024-07046-1 (PMC11442847; doi:10.1038/s41419-024-07046-1)
Supplement: Supplementary file 2 — Supplemental Tables [file 41419_2024_7046_MOESM2_ESM.xlsx]

## Sheet: Supp. table 1
Supplemental table 1. Hierarchical clustering of the transcripts identified by DESeq2
SKOV-3 z-Score	T1074 z-Score	PEO-4 z-Score	ANOVA Significant	Cluster	-Log ANOVA p value	ANOVA q-value	transcript_id	transcript_v	gene_id		gene_id	external_gene_name	gene_type
-0.104398	1.01242	-0.908018	+	Down cancer	2.20558	0.0140439	ENST00000635259	1	ENSG00000092847	13	ENSG00000092847.13	AGO1	protein_coding
0.200325	0.793976	-0.994301	+	Down PEO-4	1.80708	0.0297662	ENST00000674304	1	ENSG00000092847	13	ENSG00000092847.13	AGO1	protein_coding
-0.816327	-0.441916	1.25824	+	Up PEO-4	4.29671	0.000366423	ENST00000523609	5	ENSG00000123908	12	ENSG00000123908.12	AGO2	protein_coding
-0.67751	-0.646271	1.32378	+	Up PEO-4	6.10577	2.64e-05	ENST00000220592	10	ENSG00000123908	12	ENSG00000123908.12	AGO2	protein_coding
-0.92653	0.0172824	0.909248	+	Down SKOV-3	1.85482	0.0271843	ENST00000521325	1	ENSG00000123908	12	ENSG00000123908.12	AGO2	protein_coding
-1.06184	0.993285	0.0685574	+	Down SKOV-3	2.87632	0.00411151	ENST00000610460	1	ENSG00000277739	1	ENSG00000277739.1	5_8S_rRNA	rRNA
1.12715	-0.344012	-0.783136	+	Up SKOV-3	2.54472	0.00754255	ENST00000598345	1	ENSG00000121410	12	ENSG00000121410.12	A1BG	protein_coding
-0.217047	1.08259	-0.86554	+	Down cancer	2.45822	0.00882965	ENST00000670199	1	ENSG00000268895	6	ENSG00000268895.6	A1BG-AS1	lncRNA
0.604646	0.704689	-1.30933	+	Down PEO-4	5.40061	6.91e-05	ENST00000483026	2	ENSG00000128274	17	ENSG00000128274.17	A4GALT	protein_coding
0.66431	0.655066	-1.31938	+	Down PEO-4	5.83586	3.77e-05	ENST00000642412	2	ENSG00000128274	17	ENSG00000128274.17	A4GALT	protein_coding
-0.978359	0.993706	-0.0153469	+	Down cancer	2.40061	0.00978984	ENST00000547757	2	ENSG00000094914	14	ENSG00000094914.14	AAAS	protein_coding
-0.57099	1.20284	-0.631853	+	Down cancer	3.04866	0.00302252	ENST00000394384	7	ENSG00000094914	14	ENSG00000094914.14	AAAS	protein_coding
-0.941522	0.839146	0.102377	+	Down SKOV-3	1.70575	0.0360909	ENST00000209873	9	ENSG00000094914	14	ENSG00000094914.14	AAAS	protein_coding
-0.854206	-0.169481	1.02369	+	Up PEO-4	2.0903	0.017389	ENST00000543665	2	ENSG00000081760	17	ENSG00000081760.17	AACS	protein_coding
-1.28525	0.615351	0.669902	+	Down SKOV-3	4.53079	0.000252386	ENST00000536118	5	ENSG00000081760	17	ENSG00000081760.17	AACS	protein_coding
-1.30732	0.513721	0.793598	+	Down SKOV-3	5.72127	4.42e-05	ENST00000545511	5	ENSG00000081760	17	ENSG00000081760.17	AACS	protein_coding
-1.14854	0.0433517	1.10519	+	Down SKOV-3	5.05006	0.000115314	ENST00000418937	6	ENSG00000081760	17	ENSG00000081760.17	AACS	protein_coding
-0.987685	0.240165	0.74752	+	Down SKOV-3	1.69029	0.0371796	ENST00000316519	11	ENSG00000081760	17	ENSG00000081760.17	AACS	protein_coding
0.791881	0.382869	-1.17475	+	Down PEO-4	2.98741	0.00336955	ENST00000337664	9	ENSG00000109576	14	ENSG00000109576.14	AADAT	protein_coding
1.05669	-0.212943	-0.843749	+	Up SKOV-3	2.23541	0.0132875	ENST00000558725	5	ENSG00000103591	13	ENSG00000103591.13	AAGAB	protein_coding
-0.0286791	1.09545	-1.06677	+	Down cancer	3.71384	0.000950322	ENST00000561229	1	ENSG00000103591	13	ENSG00000103591.13	AAGAB	protein_coding
0.125577	1.07546	-1.20104	+	Down PEO-4	5.88885	3.53e-05	ENST00000261880	10	ENSG00000103591	13	ENSG00000103591.13	AAGAB	protein_coding
0.437572	0.838933	-1.27651	+	Down PEO-4	4.88995	0.000145808	ENST00000561452	5	ENSG00000103591	13	ENSG00000103591.13	AAGAB	protein_coding
0.615898	0.612713	-1.22861	+	Down PEO-4	3.38806	0.00166812	ENST00000542650	5	ENSG00000103591	13	ENSG00000103591.13	AAGAB	protein_coding
0.725904	0.485924	-1.21183	+	Down PEO-4	3.26094	0.00207635	ENST00000623317	3	ENSG00000115977	21	ENSG00000115977.21	AAK1	protein_coding
0.94672	0.25745	-1.20417	+	Down PEO-4	4.10026	0.000501392	ENST00000606389	7	ENSG00000115977	21	ENSG00000115977.21	AAK1	protein_coding
0.837282	0.37764	-1.21492	+	Down PEO-4	3.62497	0.00110577	ENST00000492192	1	ENSG00000115977	21	ENSG00000115977.21	AAK1	protein_coding
0.153182	0.985828	-1.13901	+	Down PEO-4	3.50595	0.00136053	ENST00000409068	5	ENSG00000115977	21	ENSG00000115977.21	AAK1	protein_coding
1.07023	-0.0108071	-1.05943	+	Up SKOV-3	3.40287	0.00162579	ENST00000533193	5	ENSG00000087884	15	ENSG00000087884.15	AAMDC	protein_coding
-0.567159	1.1408	-0.573645	+	Down cancer	2.4184	0.00947927	ENST00000393427	7	ENSG00000087884	15	ENSG00000087884.15	AAMDC	protein_coding
-1.05398	0.994463	0.0595118	+	Down SKOV-3	2.82902	0.00448111	ENST00000248450	9	ENSG00000127837	10	ENSG00000127837.10	AAMP	protein_coding
-0.911816	0.0468057	0.86501	+	Down SKOV-3	1.67324	0.0384046	ENST00000475678	5	ENSG00000127837	10	ENSG00000127837.10	AAMP	protein_coding
-1.13095	0.303069	0.827884	+	Down SKOV-3	2.69172	0.00574438	ENST00000420660	5	ENSG00000127837	10	ENSG00000127837.10	AAMP	protein_coding
-0.114213	0.939872	-0.825659	+	Down cancer	1.66702	0.0388617	ENST00000680247	1	ENSG00000131043	13	ENSG00000131043.13	AAR2	protein_coding
-0.428732	1.23367	-0.804938	+	Down cancer	3.78579	0.000844916	ENST00000320849	9	ENSG00000131043	13	ENSG00000131043.13	AAR2	protein_coding
-1.28844	0.583436	0.705003	+	Down SKOV-3	4.66684	0.000204152	ENST00000680185	1	ENSG00000131043	13	ENSG00000131043.13	AAR2	protein_coding
1.11395	-0.0580475	-1.05591	+	Up SKOV-3	3.81319	0.000806637	ENST00000675917	1	ENSG00000090861	17	ENSG00000090861.17	AARS1	protein_coding
0.948546	0.0140248	-0.962571	+	Up SKOV-3	2.13249	0.016073	ENST00000565361	3	ENSG00000090861	17	ENSG00000090861.17	AARS1	protein_coding
-0.0832521	1.02603	-0.942777	+	Down cancer	2.40942	0.0096336	ENST00000674962	1	ENSG00000090861	17	ENSG00000090861.17	AARS1	protein_coding
0.631446	0.418648	-1.05009	+	Down PEO-4	1.83873	0.0280265	ENST00000675338	1	ENSG00000090861	17	ENSG00000090861.17	AARS1	protein_coding
0.725051	0.580188	-1.30524	+	Down PEO-4	5.28494	8.19e-05	ENST00000674963	1	ENSG00000090861	17	ENSG00000090861.17	AARS1	protein_coding
0.993064	0.168657	-1.16172	+	Down PEO-4	3.83845	0.000773031	ENST00000675155	1	ENSG00000090861	17	ENSG00000090861.17	AARS1	protein_coding
0.96368	0.244588	-1.20827	+	Down PEO-4	4.31966	0.000354061	ENST00000566969	1	ENSG00000090861	17	ENSG00000090861.17	AARS1	protein_coding
0.0901101	1.01567	-1.10578	+	Down PEO-4	3.38093	0.00168808	ENST00000567490	1	ENSG00000090861	17	ENSG00000090861.17	AARS1	protein_coding
0.27994	0.707721	-0.987661	+	Down PEO-4	1.62837	0.0418344	ENST00000676168	1	ENSG00000090861	17	ENSG00000090861.17	AARS1	protein_coding
0.498325	0.670291	-1.16862	+	Down PEO-4	2.7115	0.00553687	ENST00000676212	1	ENSG00000090861	17	ENSG00000090861.17	AARS1	protein_coding
0.581622	0.704413	-1.28603	+	Down PEO-4	4.59738	0.000227289	ENST00000675853	1	ENSG00000090861	17	ENSG00000090861.17	AARS1	protein_coding
0.593392	0.695515	-1.28891	+	Down PEO-4	4.66402	0.00020478	ENST00000261772	13	ENSG00000090861	17	ENSG00000090861.17	AARS1	protein_coding
0.619959	0.584696	-1.20466	+	Down PEO-4	3.06671	0.00292764	ENST00000675403	1	ENSG00000090861	17	ENSG00000090861.17	AARS1	protein_coding
-0.338926	1.25344	-0.914517	+	Down cancer	4.86914	0.00015022	ENST00000244571	5	ENSG00000124608	5	ENSG00000124608.5	AARS2	protein_coding
0.976071	0.168553	-1.14462	+	Down PEO-4	3.50007	0.00137464	ENST00000427569	7	ENSG00000266967	7	ENSG00000266967.7	AARSD1	protein_coding
-1.06729	0.873805	0.193489	+	Down SKOV-3	2.38903	0.0100034	ENST00000205214	11	ENSG00000157426	14	ENSG00000157426.14	AASDH	protein_coding
1.15223	-0.444796	-0.707433	+	Up SKOV-3	2.608	0.0067062	ENST00000524411	5	ENSG00000149313	11	ENSG00000149313.11	AASDHPPT	protein_coding
1.21707	-0.247768	-0.969302	+	Up SKOV-3	4.55179	0.000244141	ENST00000525660	1	ENSG00000149313	11	ENSG00000149313.11	AASDHPPT	protein_coding
0.58532	0.489493	-1.07481	+	Down PEO-4	1.95257	0.0225606	ENST00000534152	1	ENSG00000149313	11	ENSG00000149313.11	AASDHPPT	protein_coding
0.901963	0.287181	-1.18914	+	Down PEO-4	3.58179	0.00119067	ENST00000278618	9	ENSG00000149313	11	ENSG00000149313.11	AASDHPPT	protein_coding
-1.11197	1.19052	-0.0785483	+	Down cancer	6.68234	1.27e-05	ENST00000417368	7	ENSG00000008311	16	ENSG00000008311.16	AASS	protein_coding
-0.787067	-0.501594	1.28866	+	Up PEO-4	4.95144	0.000133174	ENST00000400385	2	ENSG00000215458	8	ENSG00000215458.8	AATBC	lncRNA
0.995759	0.0254643	-1.02122	+	Up SKOV-3	2.63284	0.00640726	ENST00000619387	5	ENSG00000275700	6	ENSG00000275700.6	AATF	protein_coding
-0.499869	-0.65545	1.15532	+	Up PEO-4	2.5767	0.00710205	ENST00000681070	1	ENSG00000275700	6	ENSG00000275700.6	AATF	protein_coding
-0.579048	-0.666489	1.24554	+	Up PEO-4	3.6764	0.00101169	ENST00000679600	1	ENSG00000275700	6	ENSG00000275700.6	AATF	protein_coding
-1.11353	0.439556	0.673976	+	Down SKOV-3	2.26587	0.0125539	ENST00000680807	1	ENSG00000275700	6	ENSG00000275700.6	AATF	protein_coding
-1.10445	0.0831917	1.02125	+	Down SKOV-3	3.41012	0.00160468	ENST00000679881	1	ENSG00000275700	6	ENSG00000275700.6	AATF	protein_coding
-0.757291	-0.533706	1.291	+	Up PEO-4	4.89222	0.000145428	ENST00000417379	6	ENSG00000181409	14	ENSG00000181409.14	AATK	protein_coding
-0.0656608	-0.895066	0.960727	+	Up PEO-4	1.93533	0.0233152	ENST00000629058	1	ENSG00000281376	1	ENSG00000281376.1	ABALON	lncRNA
-1.02433	-0.170746	1.19507	+	Up PEO-4	4.73856	0.000182891	ENST00000268251	13	ENSG00000183044	12	ENSG00000183044.12	ABAT	protein_coding
0.700488	0.642118	-1.34261	+	Down PEO-4	8.06342	2.35e-06	ENST00000374736	8	ENSG00000165029	17	ENSG00000165029.17	ABCA1	protein_coding
-0.43632	-0.650849	1.08717	+	Up PEO-4	2.06886	0.0181052	ENST00000451020	6	ENSG00000251595	7	ENSG00000251595.7	ABCA11P	transcribed_processed_pseudogene
-0.85814	-0.0256755	0.883816	+	Down SKOV-3	1.56956	0.0468074	ENST00000504019	1	ENSG00000251595	7	ENSG00000251595.7	ABCA11P	transcribed_processed_pseudogene
-0.633277	-0.680758	1.31403	+	Up PEO-4	5.57263	5.41e-05	ENST00000272895	12	ENSG00000144452	15	ENSG00000144452.15	ABCA12	protein_coding
-0.984368	-0.0876581	1.07203	+	Down SKOV-3	2.89837	0.00394957	ENST00000469908	5	ENSG00000238098	9	ENSG00000238098.9	ABCA17P	transcribed_unitary_pseudogene
0.89225	-0.980413	0.0881626	+	Up SKOV-3	2.00672	0.0203506	ENST00000341511	11	ENSG00000107331	18	ENSG00000107331.18	ABCA2	protein_coding
0.24298	-1.06096	0.817975	+	Up cancer	2.19106	0.0144189	ENST00000464876	5	ENSG00000107331	18	ENSG00000107331.18	ABCA2	protein_coding
1.13898	-0.172832	-0.966143	+	Up SKOV-3	3.37339	0.00170978	ENST00000301732	10	ENSG00000167972	14	ENSG00000167972.14	ABCA3	protein_coding
0.448054	0.708673	-1.15673	+	Down PEO-4	2.64905	0.00622158	ENST00000567910	1	ENSG00000167972	14	ENSG00000167972.14	ABCA3	protein_coding
-0.586214	-0.75756	1.34377	+	Up PEO-4	9.05545	7.08e-07	ENST00000370225	4	ENSG00000198691	14	ENSG00000198691.14	ABCA4	protein_coding
-0.638183	1.17529	-0.53711	+	Down cancer	2.75115	0.00515887	ENST00000588106	1	ENSG00000154265	16	ENSG00000154265.16	ABCA5	protein_coding
-0.749852	1.26263	-0.512775	+	Down cancer	4.14039	0.000469844	ENST00000586995	5	ENSG00000154265	16	ENSG00000154265.16	ABCA5	protein_coding
-0.984679	1.16043	-0.17575	+	Down cancer	3.7535	0.000889808	ENST00000588877	5	ENSG00000154265	16	ENSG00000154265.16	ABCA5	protein_coding
-0.771099	1.01141	-0.240308	+	Down cancer	1.83618	0.0281643	ENST00000586601	1	ENSG00000154265	16	ENSG00000154265.16	ABCA5	protein_coding
0.0423464	1.09269	-1.13503	+	Down cancer	4.56543	0.000239102	ENST00000591234	5	ENSG00000154265	16	ENSG00000154265.16	ABCA5	protein_coding
0.0394665	1.00009	-1.03956	+	Down cancer	2.76671	0.00501585	ENST00000593153	5	ENSG00000154265	16	ENSG00000154265.16	ABCA5	protein_coding
-0.593663	1.27709	-0.683429	+	Down cancer	4.33305	0.000346568	ENST00000392676	8	ENSG00000154265	16	ENSG00000154265.16	ABCA5	protein_coding
0.753172	0.489516	-1.24269	+	Down PEO-4	3.77343	0.000862166	ENST00000263094	11	ENSG00000064687	13	ENSG00000064687.13	ABCA7	protein_coding
0.116013	0.908882	-1.02489	+	Down PEO-4	2.2716	0.0124182	ENST00000525238	2	ENSG00000064687	13	ENSG00000064687.13	ABCA7	protein_coding
0.478966	0.814719	-1.29368	+	Down PEO-4	5.29379	8.08e-05	ENST00000344517	5	ENSG00000135776	5	ENSG00000135776.5	ABCB10	protein_coding
-0.107878	0.9969	-0.889022	+	Down cancer	2.06864	0.018111	ENST00000265316	9	ENSG00000115657	14	ENSG00000115657.14	ABCB6	protein_coding
-0.883712	1.0154	-0.131685	+	Down cancer	2.1385	0.0159002	ENST00000526404	2	ENSG00000131269	19	ENSG00000131269.19	ABCB7	protein_coding
-0.556172	1.11101	-0.554833	+	Down cancer	2.18616	0.0145456	ENST00000529949	5	ENSG00000131269	19	ENSG00000131269.19	ABCB7	protein_coding
-1.22419	0.580964	0.643225	+	Down SKOV-3	3.33122	0.00183837	ENST00000373394	8	ENSG00000131269	19	ENSG00000131269.19	ABCB7	protein_coding
-0.580114	1.05991	-0.479794	+	Down cancer	1.86338	0.0267397	ENST00000498578	5	ENSG00000197150	13	ENSG00000197150.13	ABCB8	protein_coding
-1.31001	0.805111	0.504895	+	Down SKOV-3	5.95286	3.25e-05	ENST00000358849	9	ENSG00000197150	13	ENSG00000197150.13	ABCB8	protein_coding
-1.22617	0.710033	0.516134	+	Down SKOV-3	3.42787	0.00155642	ENST00000482899	1	ENSG00000197150	13	ENSG00000197150.13	ABCB8	protein_coding
-1.0866	0.685965	0.40064	+	Down SKOV-3	2.1016	0.0170219	ENST00000466514	5	ENSG00000197150	13	ENSG00000197150.13	ABCB8	protein_coding
-1.25251	0.704624	0.547889	+	Down SKOV-3	3.84481	0.000764846	ENST00000477092	5	ENSG00000197150	13	ENSG00000197150.13	ABCB8	protein_coding
-1.11128	0.602283	0.509	+	Down SKOV-3	2.19767	0.0142515	ENST00000470645	5	ENSG00000197150	13	ENSG00000197150.13	ABCB8	protein_coding
-1.08675	0.184481	0.902269	+	Down SKOV-3	2.61669	0.00659727	ENST00000488370	1	ENSG00000197150	13	ENSG00000197150.13	ABCB8	protein_coding
-0.948013	1.04236	-0.0943424	+	Down cancer	2.524	0.00782558	ENST00000540285	5	ENSG00000150967	19	ENSG00000150967.19	ABCB9	protein_coding
-0.306981	1.01034	-0.703358	+	Down cancer	1.72047	0.0350868	ENST00000392439	7	ENSG00000150967	19	ENSG00000150967.19	ABCB9	protein_coding
0.948955	-1.01592	0.0669666	+	Up SKOV-3	2.38183	0.0101336	ENST00000677164	1	ENSG00000103222	20	ENSG00000103222.20	ABCC1	protein_coding
1.31491	-0.670035	-0.644873	+	Up SKOV-3	5.60529	5.17e-05	ENST00000399410	8	ENSG00000103222	20	ENSG00000103222.20	ABCC1	protein_coding
-0.726371	1.00502	-0.278646	+	Down cancer	1.73006	0.0344496	ENST00000463024	1	ENSG00000124574	15	ENSG00000124574.15	ABCC10	protein_coding
-0.385764	1.09196	-0.706197	+	Down cancer	2.16111	0.0152393	ENST00000244533	7	ENSG00000124574	15	ENSG00000124574.15	ABCC10	protein_coding
-0.239083	1.20643	-0.967347	+	Down cancer	4.31953	0.000354087	ENST00000372530	9	ENSG00000124574	15	ENSG00000124574.15	ABCC10	protein_coding
-0.990158	0.929719	0.0604397	+	Down SKOV-3	2.17953	0.0147252	ENST00000443426	2	ENSG00000124574	15	ENSG00000124574.15	ABCC10	protein_coding
0.493927	0.803264	-1.29719	+	Down PEO-4	5.349	7.43e-05	ENST00000647814	1	ENSG00000023839	12	ENSG00000023839.12	ABCC2	protein_coding
1.18238	-1.03798	-0.144404	+	Up SKOV-3	4.6573	0.000206931	ENST00000505699	5	ENSG00000108846	16	ENSG00000108846.16	ABCC3	protein_coding
1.20068	-1.05944	-0.141245	+	Up SKOV-3	5.48642	6.13e-05	ENST00000285238	13	ENSG00000108846	16	ENSG00000108846.16	ABCC3	protein_coding
1.11356	-0.0441814	-1.06938	+	Up SKOV-3	3.94963	0.000642854	ENST00000427699	5	ENSG00000108846	16	ENSG00000108846.16	ABCC3	protein_coding
1.02538	-0.495161	-0.530222	+	Up SKOV-3	1.66637	0.0389133	ENST00000502426	5	ENSG00000108846	16	ENSG00000108846.16	ABCC3	protein_coding
0.80109	0.13887	-0.93996	+	Down PEO-4	1.61184	0.0431688	ENST00000382494	6	ENSG00000114770	17	ENSG00000114770.17	ABCC5	protein_coding
-1.15073	0.726466	0.424262	+	Down SKOV-3	2.62423	0.00650656	ENST00000427120	6	ENSG00000114770	17	ENSG00000114770.17	ABCC5	protein_coding
-1.11357	0.934154	0.179413	+	Down SKOV-3	2.95866	0.00354613	ENST00000334444	11	ENSG00000114770	17	ENSG00000114770.17	ABCC5	protein_coding
-1.05151	0.506323	0.545191	+	Down SKOV-3	1.80728	0.0297566	ENST00000265586	10	ENSG00000114770	17	ENSG00000114770.17	ABCC5	protein_coding
-0.999038	-0.242885	1.24192	+	Up PEO-4	5.67737	4.7e-05	ENST00000205557	12	ENSG00000091262	17	ENSG00000091262.17	ABCC6	protein_coding
-1.20848	0.478907	0.729571	+	Down SKOV-3	3.22532	0.00221403	ENST00000575728	1	ENSG00000091262	17	ENSG00000091262.17	ABCC6	protein_coding
1.02326	0.198101	-1.22136	+	Down PEO-4	5.41722	6.76e-05	ENST00000370214	9	ENSG00000117528	14	ENSG00000117528.14	ABCD3	protein_coding
0.0174518	0.901842	-0.919294	+	Down cancer	1.80629	0.0298111	ENST00000356924	9	ENSG00000119688	21	ENSG00000119688.21	ABCD4	protein_coding
0.333538	0.693678	-1.02722	+	Down PEO-4	1.78649	0.0309502	ENST00000481935	5	ENSG00000119688	21	ENSG00000119688.21	ABCD4	protein_coding
-1.28819	0.564877	0.723314	+	Down SKOV-3	4.69966	0.000194054	ENST00000496015	5	ENSG00000119688	21	ENSG00000119688.21	ABCD4	protein_coding
-1.09874	0.429549	0.669195	+	Down SKOV-3	2.16039	0.0152591	ENST00000484380	2	ENSG00000119688	21	ENSG00000119688.21	ABCD4	protein_coding
-1.1355	0.684885	0.450613	+	Down SKOV-3	2.44132	0.009105	ENST00000489678	1	ENSG00000119688	21	ENSG00000119688.21	ABCD4	protein_coding
1.10584	-0.345373	-0.760464	+	Up SKOV-3	2.34223	0.0108961	ENST00000507193	5	ENSG00000164163	11	ENSG00000164163.11	ABCE1	protein_coding
-0.626283	1.23502	-0.608734	+	Down cancer	3.48634	0.00140758	ENST00000510321	1	ENSG00000164163	11	ENSG00000164163.11	ABCE1	protein_coding
-0.506725	1.09912	-0.592391	+	Down cancer	2.10992	0.0167647	ENST00000515678	5	ENSG00000164163	11	ENSG00000164163.11	ABCE1	protein_coding
0.401254	0.879441	-1.2807	+	Down PEO-4	5.37888	7.14e-05	ENST00000296577	9	ENSG00000164163	11	ENSG00000164163.11	ABCE1	protein_coding
0.706505	0.592947	-1.29945	+	Down PEO-4	5.02061	0.000120524	ENST00000502586	5	ENSG00000164163	11	ENSG00000164163.11	ABCE1	protein_coding
-0.589089	1.15836	-0.569276	+	Down cancer	2.57315	0.00714977	ENST00000326195	13	ENSG00000204574	14	ENSG00000204574.14	ABCF1	protein_coding
-0.575587	1.23462	-0.65903	+	Down cancer	3.49416	0.00138941	ENST00000441867	6	ENSG00000204574	14	ENSG00000204574.14	ABCF1	protein_coding
-0.186012	-0.814334	1.00035	+	Up PEO-4	1.87873	0.0259498	ENST00000475993	1	ENSG00000204574	14	ENSG00000204574.14	ABCF1	protein_coding
-0.6439	1.3045	-0.660596	+	Down cancer	5.14896	9.94e-05	ENST00000287844	7	ENSG00000033050	9	ENSG00000033050.9	ABCF2	protein_coding
-0.381653	1.17646	-0.794812	+	Down cancer	3.01299	0.00322142	ENST00000222388	6	ENSG00000285292	1	ENSG00000285292.1	ABCF2-H2BE1	protein_coding
-0.354083	1.19236	-0.838281	+	Down cancer	3.33093	0.00183934	ENST00000429586	7	ENSG00000161204	12	ENSG00000161204.12	ABCF3	protein_coding
-1.14895	0.954996	0.193954	+	Down SKOV-3	3.41028	0.00160433	ENST00000466742	5	ENSG00000161204	12	ENSG00000161204.12	ABCF3	protein_coding
-1.00663	0.971566	0.0350618	+	Down SKOV-3	2.43389	0.00922101	ENST00000473311	5	ENSG00000161204	12	ENSG00000161204.12	ABCF3	protein_coding
0.957741	-0.201821	-0.75592	+	Up SKOV-3	1.58744	0.0452669	ENST00000450121	5	ENSG00000160179	19	ENSG00000160179.19	ABCG1	protein_coding
0.908759	0.369041	-1.2778	+	Down PEO-4	5.61806	5.1e-05	ENST00000398449	8	ENSG00000160179	19	ENSG00000160179.19	ABCG1	protein_coding
0.468553	0.760091	-1.22864	+	Down PEO-4	3.5675	0.00122085	ENST00000361802	6	ENSG00000160179	19	ENSG00000160179.19	ABCG1	protein_coding
0.0285915	1.102	-1.13059	+	Down cancer	4.63571	0.000213603	ENST00000619701	5	ENSG00000172350	10	ENSG00000172350.10	ABCG4	protein_coding
-0.587809	-0.553028	1.14084	+	Up PEO-4	2.42012	0.00945253	ENST00000622011	1	ENSG00000143994	14	ENSG00000143994.14	ABHD1	protein_coding
1.007	-0.490445	-0.516557	+	Up SKOV-3	1.57468	0.0463717	ENST00000494817	1	ENSG00000144827	9	ENSG00000144827.9	ABHD10	protein_coding
0.757648	0.215895	-0.973544	+	Down PEO-4	1.65093	0.0400575	ENST00000395147	9	ENSG00000106077	19	ENSG00000106077.19	ABHD11	protein_coding
0.148801	-1.12516	0.976355	+	Up cancer	3.29826	0.00194648	ENST00000468998	1	ENSG00000106077	19	ENSG00000106077.19	ABHD11	protein_coding
-1.07547	0.54254	0.532927	+	Down SKOV-3	1.94789	0.0227591	ENST00000462381	1	ENSG00000106077	19	ENSG00000106077.19	ABHD11	protein_coding
0.778206	-1.31117	0.532966	+	Up cancer	5.80316	3.96e-05	ENST00000427153	2	ENSG00000225969	2	ENSG00000225969.2	ABHD11-AS1	transcribed_unitary_pseudogene
-0.726957	1.00897	-0.282012	+	Down cancer	1.74858	0.0332804	ENST00000576316	5	ENSG00000100997	20	ENSG00000100997.20	ABHD12	protein_coding
0.26556	0.956772	-1.22233	+	Down PEO-4	4.53608	0.000250105	ENST00000339157	10	ENSG00000100997	20	ENSG00000100997.20	ABHD12	protein_coding
0.535973	0.7488	-1.28477	+	Down PEO-4	4.67543	0.000201834	ENST00000375898	4	ENSG00000139826	6	ENSG00000139826.6	ABHD13	protein_coding
-0.372611	1.23853	-0.865914	+	Down cancer	4.15909	0.00045629	ENST00000273596	8	ENSG00000248487	10	ENSG00000248487.10	ABHD14A	protein_coding
-0.370236	1.15895	-0.788718	+	Down cancer	2.82589	0.00450589	ENST00000307201	5	ENSG00000168792	5	ENSG00000168792.5	ABHD15	protein_coding
-0.983769	0.92871	0.0550589	+	Down SKOV-3	2.14705	0.0156534	ENST00000395952	8	ENSG00000204427	12	ENSG00000204427.12	ABHD16A	protein_coding
-1.02461	0.986618	0.0379895	+	Down SKOV-3	2.60461	0.00674824	ENST00000498420	5	ENSG00000204427	12	ENSG00000204427.12	ABHD16A	protein_coding
-1.05011	0.395961	0.654144	+	Down SKOV-3	1.85835	0.0270033	ENST00000482224	5	ENSG00000204427	12	ENSG00000204427.12	ABHD16A	protein_coding
-0.748647	1.15161	-0.402962	+	Down cancer	2.67142	0.00596503	ENST00000591351	5	ENSG00000129968	17	ENSG00000129968.17	ABHD17A	protein_coding
-0.844719	1.27082	-0.426097	+	Down cancer	4.7667	0.000175749	ENST00000588598	5	ENSG00000129968	17	ENSG00000129968.17	ABHD17A	protein_coding
-0.105418	1.15204	-1.04662	+	Down cancer	4.22658	0.000409228	ENST00000292577	12	ENSG00000129968	17	ENSG00000129968.17	ABHD17A	protein_coding
-0.16047	1.11041	-0.949935	+	Down cancer	3.0119	0.00322806	ENST00000358206	4	ENSG00000198658	4	ENSG00000198658.4	ABHD17AP1	unprocessed_pseudogene
-0.596464	1.28049	-0.684023	+	Down cancer	4.41861	0.000302129	ENST00000503096	1	ENSG00000250536	1	ENSG00000250536.1	ABHD17AP3	unprocessed_pseudogene
1.16615	-0.852844	-0.313308	+	Up SKOV-3	3.09422	0.00278746	ENST00000377041	6	ENSG00000107362	14	ENSG00000107362.14	ABHD17B	protein_coding
-1.14801	0.885043	0.262972	+	Down SKOV-3	3.0429	0.00305336	ENST00000258884	5	ENSG00000136379	12	ENSG00000136379.12	ABHD17C	protein_coding
0.86294	0.377701	-1.24064	+	Down PEO-4	4.18265	0.000439484	ENST00000645843	2	ENSG00000164074	16	ENSG00000164074.16	ABHD18	protein_coding
0.959554	0.19642	-1.15597	+	Down PEO-4	3.51853	0.00132978	ENST00000611882	1	ENSG00000164074	16	ENSG00000164074.16	ABHD18	protein_coding
0.555656	0.52587	-1.08153	+	Down PEO-4	1.98677	0.0211274	ENST00000473040	6	ENSG00000164074	16	ENSG00000164074.16	ABHD18	protein_coding
-0.474741	1.09933	-0.624588	+	Down cancer	2.12728	0.0162253	ENST00000562254	1	ENSG00000140526	18	ENSG00000140526.18	ABHD2	protein_coding
0.386902	0.866487	-1.25339	+	Down PEO-4	4.47512	0.000275287	ENST00000352732	10	ENSG00000140526	18	ENSG00000140526.18	ABHD2	protein_coding
0.520964	0.698547	-1.21951	+	Down PEO-4	3.3183	0.00187951	ENST00000562073	1	ENSG00000140526	18	ENSG00000140526.18	ABHD2	protein_coding
-0.0175028	1.07538	-1.05788	+	Down cancer	3.43535	0.00153707	ENST00000578270	5	ENSG00000158201	10	ENSG00000158201.10	ABHD3	protein_coding
0.799531	0.518136	-1.31767	+	Down PEO-4	6.36235	1.91e-05	ENST00000289119	7	ENSG00000158201	10	ENSG00000158201.10	ABHD3	protein_coding
0.819051	0.349222	-1.16827	+	Down PEO-4	3.00044	0.00329398	ENST00000580981	5	ENSG00000158201	10	ENSG00000158201.10	ABHD3	protein_coding
0.353494	0.765809	-1.1193	+	Down PEO-4	2.44825	0.00898906	ENST00000579875	5	ENSG00000158201	10	ENSG00000158201.10	ABHD3	protein_coding
0.263545	0.943231	-1.20678	+	Down PEO-4	4.1169	0.000488499	ENST00000428304	7	ENSG00000100439	11	ENSG00000100439.11	ABHD4	protein_coding
0.428832	0.814512	-1.24334	+	Down PEO-4	3.99126	0.000598938	ENST00000643500	1	ENSG00000011198	10	ENSG00000011198.10	ABHD5	protein_coding
0.395901	0.761059	-1.15696	+	Down PEO-4	2.7437	0.0052306	ENST00000644371	2	ENSG00000011198	10	ENSG00000011198.10	ABHD5	protein_coding
0.355952	0.715477	-1.07143	+	Down PEO-4	2.0498	0.0187451	ENST00000642351	1	ENSG00000011198	10	ENSG00000011198.10	ABHD5	protein_coding
0.448783	0.827994	-1.27678	+	Down PEO-4	4.82505	0.000160916	ENST00000478253	6	ENSG00000163686	15	ENSG00000163686.15	ABHD6	protein_coding
0.648766	0.655797	-1.30456	+	Down PEO-4	5.15041	9.91e-05	ENST00000295962	8	ENSG00000163686	15	ENSG00000163686.15	ABHD6	protein_coding
0.478578	0.833434	-1.31201	+	Down PEO-4	6.38205	1.85e-05	ENST00000247706	4	ENSG00000127220	6	ENSG00000127220.6	ABHD8	protein_coding
0.327772	0.66942	-0.997193	+	Down PEO-4	1.6206	0.0424531	ENST00000376137	8	ENSG00000136754	18	ENSG00000136754.18	ABI1	protein_coding
0.424702	0.793956	-1.21866	+	Down PEO-4	3.51967	0.00132723	ENST00000376139	6	ENSG00000136754	18	ENSG00000136754.18	ABI1	protein_coding
0.513053	0.780137	-1.29319	+	Down PEO-4	5.06625	0.000112747	ENST00000376160	5	ENSG00000136754	18	ENSG00000136754.18	ABI1	protein_coding
-0.0355185	-0.994519	1.03004	+	Up cancer	2.6777	0.00589358	ENST00000536334	5	ENSG00000136754	18	ENSG00000136754.18	ABI1	protein_coding
-0.606716	-0.629349	1.23606	+	Up PEO-4	3.50328	0.00136688	ENST00000376166	5	ENSG00000136754	18	ENSG00000136754.18	ABI1	protein_coding
1.1452	-0.806058	-0.339144	+	Up SKOV-3	2.74871	0.00518106	ENST00000441061	5	ENSG00000138443	17	ENSG00000138443.17	ABI2	protein_coding
-0.131112	1.14927	-1.01816	+	Down cancer	3.89217	0.000707435	ENST00000295851	10	ENSG00000138443	17	ENSG00000138443.17	ABI2	protein_coding
-0.34833	1.04392	-0.695593	+	Down cancer	1.87229	0.0262819	ENST00000261017	9	ENSG00000138443	17	ENSG00000138443.17	ABI2	protein_coding
0.803698	0.337899	-1.1416	+	Down PEO-4	2.71169	0.00553466	ENST00000447762	5	ENSG00000138443	17	ENSG00000138443.17	ABI2	protein_coding
-1.0172	0.12823	0.888968	+	Down SKOV-3	2.16432	0.015151	ENST00000430418	5	ENSG00000138443	17	ENSG00000138443.17	ABI2	protein_coding
0.327657	0.881365	-1.20902	+	Down PEO-4	3.74778	0.000898017	ENST00000322940	11	ENSG00000119328	12	ENSG00000119328.12	ABITRAM	protein_coding
0.367431	0.883963	-1.25139	+	Down PEO-4	4.55317	0.00024364	ENST00000372348	7	ENSG00000097007	19	ENSG00000097007.19	ABL1	protein_coding
0.284973	0.98892	-1.27389	+	Down PEO-4	7.23003	6.39e-06	ENST00000318560	6	ENSG00000097007	19	ENSG00000097007.19	ABL1	protein_coding
-0.731408	1.17096	-0.439553	+	Down cancer	2.81683	0.00458117	ENST00000659126	1	ENSG00000143322	21	ENSG00000143322.21	ABL2	protein_coding
-0.837524	1.10245	-0.264926	+	Down cancer	2.50571	0.00809437	ENST00000660584	1	ENSG00000143322	21	ENSG00000143322.21	ABL2	protein_coding
-0.117099	1.13768	-1.02059	+	Down cancer	3.76593	0.00087259	ENST00000508127	1	ENSG00000143322	21	ENSG00000143322.21	ABL2	protein_coding
0.00163503	1.15206	-1.1537	+	Down cancer	6.64546	1.34e-05	ENST00000502732	6	ENSG00000143322	21	ENSG00000143322.21	ABL2	protein_coding
-0.593859	1.24704	-0.653177	+	Down cancer	3.693	0.000984328	ENST00000662960	1	ENSG00000143322	21	ENSG00000143322.21	ABL2	protein_coding
-0.260396	1.21492	-0.954524	+	Down cancer	4.36248	0.00033073	ENST00000344730	7	ENSG00000143322	21	ENSG00000143322.21	ABL2	protein_coding
0.855469	-1.28556	0.430091	+	Up SKOV-3	5.32251	7.72e-05	ENST00000392952	7	ENSG00000099204	21	ENSG00000099204.21	ABLIM1	protein_coding
1.20109	-0.869485	-0.331601	+	Up SKOV-3	3.57513	0.00120513	ENST00000392955	7	ENSG00000099204	21	ENSG00000099204.21	ABLIM1	protein_coding
-0.240597	1.17155	-0.930951	+	Down cancer	3.52491	0.00131675	ENST00000651023	1	ENSG00000099204	21	ENSG00000099204.21	ABLIM1	protein_coding
0.667075	-1.27614	0.609064	+	Up cancer	4.2943	0.000367816	ENST00000369256	6	ENSG00000099204	21	ENSG00000099204.21	ABLIM1	protein_coding
0.737108	-1.1253	0.38819	+	Up cancer	2.43846	0.00914935	ENST00000369253	6	ENSG00000099204	21	ENSG00000099204.21	ABLIM1	protein_coding
0.477668	-1.26305	0.785385	+	Up cancer	4.26776	0.000383663	ENST00000428004	6	ENSG00000163995	21	ENSG00000163995.21	ABLIM2	protein_coding
-0.605828	1.06433	-0.458497	+	Down cancer	1.90041	0.0249107	ENST00000570688	1	ENSG00000159842	16	ENSG00000159842.16	ABR	protein_coding
-0.140859	1.18394	-1.04308	+	Down cancer	4.76258	0.000176941	ENST00000572585	5	ENSG00000159842	16	ENSG00000159842.16	ABR	protein_coding
-0.0143556	1.1627	-1.14835	+	Down cancer	6.93213	9.25e-06	ENST00000302538	10	ENSG00000159842	16	ENSG00000159842.16	ABR	protein_coding
0.00525329	1.13409	-1.13934	+	Down cancer	5.48987	6.1e-05	ENST00000291107	6	ENSG00000159842	16	ENSG00000159842.16	ABR	protein_coding
0.00926599	0.933118	-0.942384	+	Down cancer	1.99443	0.0208263	ENST00000367660	4	ENSG00000146386	8	ENSG00000146386.8	ABRACL	protein_coding
0.944177	-0.89102	-0.053157	+	Up SKOV-3	1.85982	0.0269289	ENST00000475656	6	ENSG00000163322	14	ENSG00000163322.14	ABRAXAS1	protein_coding
0.910458	0.0723194	-0.982777	+	Up SKOV-3	2.07727	0.017823	ENST00000515303	2	ENSG00000163322	14	ENSG00000163322.14	ABRAXAS1	protein_coding
1.15645	-0.319062	-0.837384	+	Up SKOV-3	2.94423	0.00363701	ENST00000321945	12	ENSG00000163322	14	ENSG00000163322.14	ABRAXAS1	protein_coding
1.17513	-0.455772	-0.719355	+	Up SKOV-3	2.83739	0.00441281	ENST00000511801	1	ENSG00000163322	14	ENSG00000163322.14	ABRAXAS1	protein_coding
0.340732	0.919825	-1.26056	+	Down PEO-4	5.13392	0.000101278	ENST00000298492	6	ENSG00000165660	8	ENSG00000165660.8	ABRAXAS2	protein_coding
-1.06182	0.97458	0.0872394	+	Down SKOV-3	2.77394	0.00495031	ENST00000274849	3	ENSG00000146109	5	ENSG00000146109.5	ABT1	protein_coding
0.993157	-0.618776	-0.374381	+	Up SKOV-3	1.55566	0.0480799	ENST00000453791	6	ENSG00000114626	18	ENSG00000114626.18	ABTB1	protein_coding
1.15784	-0.301069	-0.85677	+	Up SKOV-3	3.02576	0.00315242	ENST00000232744	13	ENSG00000114626	18	ENSG00000114626.18	ABTB1	protein_coding
0.662189	0.630842	-1.29303	+	Down PEO-4	4.75295	0.000179182	ENST00000435224	3	ENSG00000166016	6	ENSG00000166016.6	ABTB2	protein_coding
-0.580803	-0.432317	1.01312	+	Up PEO-4	1.62173	0.0423646	ENST00000465181	1	ENSG00000060971	19	ENSG00000060971.19	ACAA1	protein_coding
-1.33623	0.660798	0.675433	+	Down SKOV-3	7.12922	7.34e-06	ENST00000587994	5	ENSG00000167315	18	ENSG00000167315.18	ACAA2	protein_coding
0.230257	0.878266	-1.10852	+	Down PEO-4	2.68299	0.00583592	ENST00000616317	5	ENSG00000278540	5	ENSG00000278540.5	ACACA	protein_coding
-1.12905	0.779823	0.34923	+	Down SKOV-3	2.55188	0.00744301	ENST00000377854	9	ENSG00000076555	16	ENSG00000076555.16	ACACB	protein_coding
-1.0797	0.871886	0.207811	+	Down SKOV-3	2.46036	0.0087947	ENST00000544726	2	ENSG00000076555	16	ENSG00000076555.16	ACACB	protein_coding
-0.999979	0.407861	0.592118	+	Down SKOV-3	1.56753	0.0469843	ENST00000377848	7	ENSG00000076555	16	ENSG00000076555.16	ACACB	protein_coding
-1.15578	0.161217	0.994559	+	Down SKOV-3	3.7724	0.000863477	ENST00000549590	5	ENSG00000111271	15	ENSG00000111271.15	ACAD10	protein_coding
-1.06317	0.374351	0.688816	+	Down SKOV-3	1.96712	0.0219392	ENST00000547491	1	ENSG00000111271	15	ENSG00000111271.15	ACAD10	protein_coding
-1.22514	0.306888	0.918253	+	Down SKOV-3	4.25543	0.000390318	ENST00000512792	2	ENSG00000111271	15	ENSG00000111271.15	ACAD10	protein_coding
-1.1299	0.269841	0.860056	+	Down SKOV-3	2.78661	0.00483672	ENST00000504803	5	ENSG00000111271	15	ENSG00000111271.15	ACAD10	protein_coding
0.393934	0.813125	-1.20706	+	Down PEO-4	3.42508	0.0015637	ENST00000264990	11	ENSG00000240303	8	ENSG00000240303.8	ACAD11	protein_coding
0.430078	0.616367	-1.04644	+	Down PEO-4	1.80844	0.0296937	ENST00000489991	1	ENSG00000240303	8	ENSG00000240303.8	ACAD11	protein_coding
-0.853434	0.939369	-0.0859353	+	Down cancer	1.73494	0.0341447	ENST00000527665	5	ENSG00000151498	12	ENSG00000151498.12	ACAD8	protein_coding
-0.924673	1.13265	-0.207981	+	Down cancer	3.07961	0.00286086	ENST00000524502	2	ENSG00000151498	12	ENSG00000151498.12	ACAD8	protein_coding
-0.50639	1.12493	-0.618538	+	Down cancer	2.30495	0.0116815	ENST00000281182	9	ENSG00000151498	12	ENSG00000151498.12	ACAD8	protein_coding
-1.08013	0.887343	0.192785	+	Down SKOV-3	2.51648	0.00793199	ENST00000533387	5	ENSG00000151498	12	ENSG00000151498.12	ACAD8	protein_coding
-1.06843	0.997372	0.0710611	+	Down SKOV-3	2.94735	0.00361738	ENST00000531338	5	ENSG00000151498	12	ENSG00000151498.12	ACAD8	protein_coding
-0.200659	1.1018	-0.901142	+	Down cancer	2.72006	0.00545292	ENST00000308982	12	ENSG00000177646	20	ENSG00000177646.20	ACAD9	protein_coding
0.317079	0.783488	-1.10057	+	Down PEO-4	2.35447	0.0106511	ENST00000511227	5	ENSG00000177646	20	ENSG00000177646.20	ACAD9	protein_coding
-1.22265	0.929491	0.293159	+	Down SKOV-3	4.29617	0.000366765	ENST00000679715	1	ENSG00000177646	20	ENSG00000177646.20	ACAD9	protein_coding
-0.973202	0.875631	0.0975712	+	Down SKOV-3	1.92564	0.0237427	ENST00000681583	1	ENSG00000177646	20	ENSG00000177646.20	ACAD9	protein_coding
-1.07108	0.896522	0.17456	+	Down SKOV-3	2.49145	0.00830853	ENST00000680764	1	ENSG00000177646	20	ENSG00000177646.20	ACAD9	protein_coding
-0.99144	0.622563	0.368878	+	Down SKOV-3	1.55126	0.0484764	ENST00000680638	1	ENSG00000177646	20	ENSG00000177646.20	ACAD9	protein_coding
-0.653205	1.12275	-0.469543	+	Down cancer	2.31243	0.0115196	ENST00000526196	5	ENSG00000117054	15	ENSG00000117054.15	ACADM	protein_coding
-0.916729	0.953029	-0.0363	+	Down cancer	1.97695	0.0215244	ENST00000420607	6	ENSG00000117054	15	ENSG00000117054.15	ACADM	protein_coding
-0.988364	1.09884	-0.110472	+	Down cancer	3.13299	0.00260365	ENST00000532509	5	ENSG00000117054	15	ENSG00000117054.15	ACADM	protein_coding
-1.16362	0.976953	0.186664	+	Down SKOV-3	3.7352	0.000917664	ENST00000681289	1	ENSG00000117054	15	ENSG00000117054.15	ACADM	protein_coding
-1.04012	0.981997	0.0581186	+	Down SKOV-3	2.67276	0.00594962	ENST00000680166	1	ENSG00000117054	15	ENSG00000117054.15	ACADM	protein_coding
-0.932309	0.82179	0.110519	+	Down SKOV-3	1.63171	0.0415656	ENST00000242592	9	ENSG00000122971	9	ENSG00000122971.9	ACADS	protein_coding
1.15577	-0.30697	-0.848803	+	Up SKOV-3	2.97697	0.00343248	ENST00000368869	8	ENSG00000196177	13	ENSG00000196177.13	ACADSB	protein_coding
-0.643267	1.27257	-0.629303	+	Down cancer	4.19923	0.000427482	ENST00000577191	5	ENSG00000072778	20	ENSG00000072778.20	ACADVL	protein_coding
-0.610274	1.05138	-0.441103	+	Down cancer	1.83094	0.0284414	ENST00000582056	5	ENSG00000072778	20	ENSG00000072778.20	ACADVL	protein_coding
-0.907195	1.29289	-0.385696	+	Down cancer	6.35089	1.94e-05	ENST00000578711	1	ENSG00000072778	20	ENSG00000072778.20	ACADVL	protein_coding
-0.812964	1.24547	-0.432509	+	Down cancer	4.02412	0.000567253	ENST00000578824	5	ENSG00000072778	20	ENSG00000072778.20	ACADVL	protein_coding
-0.886913	1.06873	-0.181816	+	Down cancer	2.44227	0.00908995	ENST00000578579	2	ENSG00000072778	20	ENSG00000072778.20	ACADVL	protein_coding
-0.119797	1.06354	-0.943741	+	Down cancer	2.63566	0.00637371	ENST00000583850	5	ENSG00000072778	20	ENSG00000072778.20	ACADVL	protein_coding
-0.0934698	0.943656	-0.850186	+	Down cancer	1.74168	0.0337122	ENST00000579425	5	ENSG00000072778	20	ENSG00000072778.20	ACADVL	protein_coding
-0.5233	1.1994	-0.676097	+	Down cancer	3.0399	0.00307008	ENST00000578269	5	ENSG00000072778	20	ENSG00000072778.20	ACADVL	protein_coding
0.789893	0.444821	-1.23471	+	Down PEO-4	3.74981	0.000894945	ENST00000356839	10	ENSG00000072778	20	ENSG00000072778.20	ACADVL	protein_coding
0.0576126	0.956171	-1.01378	+	Down PEO-4	2.40174	0.00976771	ENST00000350303	9	ENSG00000072778	20	ENSG00000072778.20	ACADVL	protein_coding
0.466935	0.841485	-1.30842	+	Down PEO-4	6.25704	2.19e-05	ENST00000322910	9	ENSG00000072778	20	ENSG00000072778.20	ACADVL	protein_coding
0.519393	0.702889	-1.22228	+	Down PEO-4	3.36234	0.00174326	ENST00000583848	5	ENSG00000072778	20	ENSG00000072778.20	ACADVL	protein_coding
-0.679518	1.00367	-0.324154	+	Down cancer	1.66046	0.0393404	ENST00000570439	1	ENSG00000072818	12	ENSG00000072818.12	ACAP1	protein_coding
-0.0744589	1.08516	-1.0107	+	Down cancer	3.16195	0.00247678	ENST00000466876	2	ENSG00000114331	16	ENSG00000114331.16	ACAP2	protein_coding
0.602595	0.460597	-1.06319	+	Down PEO-4	1.89219	0.0252981	ENST00000481463	5	ENSG00000114331	16	ENSG00000114331.16	ACAP2	protein_coding
0.187327	1.03206	-1.21939	+	Down PEO-4	5.52385	5.81e-05	ENST00000326793	11	ENSG00000114331	16	ENSG00000114331.16	ACAP2	protein_coding
0.127936	1.04651	-1.17444	+	Down PEO-4	4.61615	0.00022036	ENST00000490224	1	ENSG00000114331	16	ENSG00000114331.16	ACAP2	protein_coding
0.363752	0.881463	-1.24521	+	Down PEO-4	4.39521	0.0003136	ENST00000480906	5	ENSG00000114331	16	ENSG00000114331.16	ACAP2	protein_coding
0.444155	0.872446	-1.3166	+	Down PEO-4	7.53739	4.43e-06	ENST00000635383	1	ENSG00000114331	16	ENSG00000114331.16	ACAP2	protein_coding
-0.686546	1.18914	-0.50259	+	Down cancer	2.93657	0.00368786	ENST00000478065	5	ENSG00000131584	19	ENSG00000131584.19	ACAP3	protein_coding
-0.991036	0.999389	-0.00835273	+	Down cancer	2.49033	0.00832423	ENST00000467278	5	ENSG00000131584	19	ENSG00000131584.19	ACAP3	protein_coding
-0.905603	1.14383	-0.238228	+	Down cancer	3.09353	0.0027897	ENST00000472541	5	ENSG00000131584	19	ENSG00000131584.19	ACAP3	protein_coding
0.219096	0.912315	-1.13141	+	Down PEO-4	3.00954	0.00324078	ENST00000354700	10	ENSG00000131584	19	ENSG00000131584.19	ACAP3	protein_coding
-1.09039	1.03592	0.0544719	+	Down SKOV-3	3.39131	0.00165897	ENST00000492936	5	ENSG00000131584	19	ENSG00000131584.19	ACAP3	protein_coding
0.149711	0.802128	-0.95184	+	Down PEO-4	1.65655	0.0396364	ENST00000265838	9	ENSG00000075239	14	ENSG00000075239.14	ACAT1	protein_coding
-0.0685402	1.15272	-1.08418	+	Down cancer	4.75712	0.000178091	ENST00000367048	5	ENSG00000120437	9	ENSG00000120437.9	ACAT2	protein_coding
-0.508632	1.13127	-0.622638	+	Down cancer	2.35569	0.0106266	ENST00000467951	1	ENSG00000120437	9	ENSG00000120437.9	ACAT2	protein_coding
0.286641	0.896926	-1.18357	+	Down PEO-4	3.48387	0.00141352	ENST00000366812	6	ENSG00000182827	9	ENSG00000182827.9	ACBD3	protein_coding
-1.07771	0.138061	0.939646	+	Down SKOV-3	2.71196	0.00553245	ENST00000398322	7	ENSG00000181513	15	ENSG00000181513.15	ACBD4	protein_coding
-1.00567	0.278316	0.727353	+	Down SKOV-3	1.73447	0.0341715	ENST00000586346	5	ENSG00000181513	15	ENSG00000181513.15	ACBD4	protein_coding
-0.419484	1.09834	-0.678852	+	Down cancer	2.16808	0.0150434	ENST00000676997	1	ENSG00000107897	20	ENSG00000107897.20	ACBD5	protein_coding
0.212115	0.859642	-1.07176	+	Down PEO-4	2.37113	0.0103354	ENST00000677311	1	ENSG00000107897	20	ENSG00000107897.20	ACBD5	protein_coding
0.122101	0.804795	-0.926897	+	Down PEO-4	1.57519	0.0463275	ENST00000375905	8	ENSG00000107897	20	ENSG00000107897.20	ACBD5	protein_coding
0.501975	0.690901	-1.19288	+	Down PEO-4	2.98275	0.00339596	ENST00000375888	5	ENSG00000107897	20	ENSG00000107897.20	ACBD5	protein_coding
-1.18816	1.03823	0.14993	+	Down SKOV-3	4.78343	0.000171122	ENST00000677440	1	ENSG00000107897	20	ENSG00000107897.20	ACBD5	protein_coding
-0.323883	1.2138	-0.889916	+	Down cancer	3.86878	0.000736441	ENST00000642319	1	ENSG00000230124	8	ENSG00000230124.8	ACBD6	protein_coding
0.272901	0.92409	-1.19699	+	Down PEO-4	3.82326	0.000793308	ENST00000367595	4	ENSG00000230124	8	ENSG00000230124.8	ACBD6	protein_coding
-1.2876	0.954889	0.332707	+	Down SKOV-3	7.18553	6.86e-06	ENST00000356189	6	ENSG00000176244	7	ENSG00000176244.7	ACBD7	protein_coding
-1.12863	0.732265	0.396368	+	Down SKOV-3	2.4554	0.00887306	ENST00000263776	9	ENSG00000110455	14	ENSG00000110455.14	ACCS	protein_coding
-1.24345	0.853963	0.389489	+	Down SKOV-3	4.18636	0.000436666	ENST00000527346	5	ENSG00000110455	14	ENSG00000110455.14	ACCS	protein_coding
0.762707	0.51314	-1.27585	+	Down PEO-4	4.48456	0.00027105	ENST00000602622	5	ENSG00000102977	17	ENSG00000102977.17	ACD	protein_coding
0.873695	0.0689855	-0.94268	+	Down PEO-4	1.80275	0.0300156	ENST00000620338	4	ENSG00000102977	17	ENSG00000102977.17	ACD	protein_coding
0.237326	0.897115	-1.13444	+	Down PEO-4	2.96911	0.00347828	ENST00000602780	1	ENSG00000102977	17	ENSG00000102977.17	ACD	protein_coding
0.618143	0.714643	-1.33279	+	Down PEO-4	6.89201	9.79e-06	ENST00000620761	6	ENSG00000102977	17	ENSG00000102977.17	ACD	protein_coding
-0.458196	1.30869	-0.850498	+	Down cancer	6.39975	1.81e-05	ENST00000340967	3	ENSG00000177076	6	ENSG00000177076.6	ACER2	protein_coding
-0.719994	0.96636	-0.246366	+	Down cancer	1.56124	0.0475547	ENST00000679759	1	ENSG00000078124	13	ENSG00000078124.13	ACER3	protein_coding
-0.867207	1.03546	-0.168253	+	Down cancer	2.18842	0.0144864	ENST00000679611	1	ENSG00000078124	13	ENSG00000078124.13	ACER3	protein_coding
0.211053	0.909246	-1.1203	+	Down PEO-4	2.89974	0.00393946	ENST00000532485	6	ENSG00000078124	13	ENSG00000078124.13	ACER3	protein_coding
-0.643279	1.23595	-0.59267	+	Down cancer	3.50582	0.00136084	ENST00000557515	5	ENSG00000100813	15	ENSG00000100813.15	ACIN1	protein_coding
-0.679938	1.09349	-0.413555	+	Down cancer	2.13798	0.0159175	ENST00000457657	5	ENSG00000100813	15	ENSG00000100813.15	ACIN1	protein_coding
-0.485032	1.22996	-0.74493	+	Down cancer	3.55054	0.00125921	ENST00000338631	10	ENSG00000100813	15	ENSG00000100813.15	ACIN1	protein_coding
-1.25321	0.905906	0.347305	+	Down SKOV-3	4.78097	0.000171786	ENST00000553501	1	ENSG00000100813	15	ENSG00000100813.15	ACIN1	protein_coding
-1.08877	0.937903	0.15087	+	Down SKOV-3	2.7827	0.00487304	ENST00000557039	1	ENSG00000100813	15	ENSG00000100813.15	ACIN1	protein_coding
-1.18737	1.01874	0.168627	+	Down SKOV-3	4.50784	0.000261553	ENST00000473758	5	ENSG00000100813	15	ENSG00000100813.15	ACIN1	protein_coding
-1.14634	0.946665	0.199673	+	Down SKOV-3	3.33215	0.00183555	ENST00000555807	1	ENSG00000100813	15	ENSG00000100813.15	ACIN1	protein_coding
-1.02539	0.990464	0.0349245	+	Down SKOV-3	2.62896	0.00645148	ENST00000605057	6	ENSG00000100813	15	ENSG00000100813.15	ACIN1	protein_coding
-1.14211	0.654188	0.487923	+	Down SKOV-3	2.4637	0.0087484	ENST00000556052	1	ENSG00000100813	15	ENSG00000100813.15	ACIN1	protein_coding
0.681593	0.612919	-1.29451	+	Down PEO-4	4.8155	0.000163578	ENST00000272928	4	ENSG00000144476	6	ENSG00000144476.6	ACKR3	protein_coding
-1.02949	1.2162	-0.186712	+	Down cancer	5.37057	7.22e-05	ENST00000249887	3	ENSG00000129048	7	ENSG00000129048.7	ACKR4	protein_coding
-0.159284	1.19078	-1.03149	+	Down cancer	4.74416	0.000181414	ENST00000352035	7	ENSG00000131473	17	ENSG00000131473.17	ACLY	protein_coding
0.262744	0.988661	-1.2514	+	Down PEO-4	5.8546	3.69e-05	ENST00000393896	6	ENSG00000131473	17	ENSG00000131473.17	ACLY	protein_coding
0.209442	0.848453	-1.0579	+	Down PEO-4	2.25564	0.012801	ENST00000592970	1	ENSG00000131473	17	ENSG00000131473.17	ACLY	protein_coding
0.455851	0.776072	-1.23192	+	Down PEO-4	3.6618	0.00103752	ENST00000353196	5	ENSG00000131473	17	ENSG00000131473.17	ACLY	protein_coding
-0.208173	1.21382	-1.00565	+	Down cancer	4.9185	0.000139623	ENST00000379923	5	ENSG00000122729	19	ENSG00000122729.19	ACO1	protein_coding
-0.541515	1.3097	-0.768182	+	Down cancer	5.66704	4.78e-05	ENST00000309951	8	ENSG00000122729	19	ENSG00000122729.19	ACO1	protein_coding
1.0862	0.035778	-1.12197	+	Up SKOV-3	4.26543	0.000384913	ENST00000466237	2	ENSG00000100412	17	ENSG00000100412.17	ACO2	protein_coding
-0.497746	1.08979	-0.592045	+	Down cancer	2.04847	0.0187921	ENST00000677492	1	ENSG00000100412	17	ENSG00000100412.17	ACO2	protein_coding
0.413603	0.801656	-1.21526	+	Down PEO-4	3.49704	0.00138241	ENST00000216254	9	ENSG00000100412	17	ENSG00000100412.17	ACO2	protein_coding
-0.901921	-0.137259	1.03918	+	Up PEO-4	2.32286	0.0112896	ENST00000481208	5	ENSG00000162390	18	ENSG00000162390.18	ACOT11	protein_coding
-0.983844	-0.0699049	1.05375	+	Down SKOV-3	2.76908	0.00499533	ENST00000343744	7	ENSG00000162390	18	ENSG00000162390.18	ACOT11	protein_coding
-0.0188672	1.06003	-1.04116	+	Down cancer	3.17408	0.00242407	ENST00000537591	5	ENSG00000112304	11	ENSG00000112304.11	ACOT13	protein_coding
-0.3078	1.06106	-0.753258	+	Down cancer	2.05268	0.0186438	ENST00000230048	5	ENSG00000112304	11	ENSG00000112304.11	ACOT13	protein_coding
0.399919	0.743139	-1.14306	+	Down PEO-4	2.58877	0.00694387	ENST00000476436	1	ENSG00000112304	11	ENSG00000112304.11	ACOT13	protein_coding
0.33415	0.892521	-1.22667	+	Down PEO-4	4.10251	0.000499701	ENST00000326303	5	ENSG00000177465	5	ENSG00000177465.5	ACOT4	protein_coding
0.938748	-0.793976	-0.144771	+	Up SKOV-3	1.59256	0.0448118	ENST00000377855	6	ENSG00000097021	20	ENSG00000097021.20	ACOT7	protein_coding
0.630082	0.658723	-1.28881	+	Down PEO-4	4.62425	0.000217304	ENST00000608083	5	ENSG00000097021	20	ENSG00000097021.20	ACOT7	protein_coding
-1.05817	0.858868	0.199305	+	Down SKOV-3	2.28796	0.0120423	ENST00000457981	5	ENSG00000101473	17	ENSG00000101473.17	ACOT8	protein_coding
-0.511109	1.00659	-0.495479	+	Down cancer	1.57235	0.0465657	ENST00000449612	2	ENSG00000123130	17	ENSG00000123130.17	ACOT9	protein_coding
-1.07207	1.18157	-0.109499	+	Down cancer	5.19643	9.26e-05	ENST00000379297	5	ENSG00000123130	17	ENSG00000123130.17	ACOT9	protein_coding
-0.149767	1.21605	-1.06628	+	Down cancer	6.25843	2.19e-05	ENST00000379303	10	ENSG00000123130	17	ENSG00000123130.17	ACOT9	protein_coding
-0.111253	1.17039	-1.05913	+	Down cancer	4.71736	0.000188952	ENST00000336430	11	ENSG00000123130	17	ENSG00000123130.17	ACOT9	protein_coding
0.39186	0.859339	-1.2512	+	Down PEO-4	4.37954	0.000321681	ENST00000494361	5	ENSG00000123130	17	ENSG00000123130.17	ACOT9	protein_coding
0.221864	0.842533	-1.0644	+	Down PEO-4	2.27636	0.0123137	ENST00000492081	1	ENSG00000123130	17	ENSG00000123130.17	ACOT9	protein_coding
0.225901	-0.961529	0.735629	+	Up cancer	1.56722	0.04701	ENST00000588176	5	ENSG00000161533	12	ENSG00000161533.12	ACOX1	protein_coding
-0.493833	-0.636801	1.13063	+	Up PEO-4	2.35941	0.010557	ENST00000572047	5	ENSG00000161533	12	ENSG00000161533.12	ACOX1	protein_coding
-0.526561	-0.698145	1.22471	+	Up PEO-4	3.38946	0.001664	ENST00000293217	10	ENSG00000161533	12	ENSG00000161533.12	ACOX1	protein_coding
1.25888	-0.781118	-0.477765	+	Up SKOV-3	4.16269	0.000453727	ENST00000467738	1	ENSG00000168306	13	ENSG00000168306.13	ACOX2	protein_coding
-1.13725	0.229159	0.90809	+	Down SKOV-3	3.04318	0.00305186	ENST00000676595	1	ENSG00000153093	20	ENSG00000153093.20	ACOXL	protein_coding
0.755436	0.497821	-1.25326	+	Down PEO-4	3.96908	0.000622414	ENST00000272067	10	ENSG00000143727	16	ENSG00000143727.16	ACP1	protein_coding
0.815404	0.30519	-1.12059	+	Down PEO-4	2.5754	0.00712027	ENST00000442386	5	ENSG00000143727	16	ENSG00000143727.16	ACP1	protein_coding
0.451061	0.554206	-1.00527	+	Down PEO-4	1.57427	0.0464042	ENST00000453390	5	ENSG00000143727	16	ENSG00000143727.16	ACP1	protein_coding
-1.21517	0.48354	0.731625	+	Down SKOV-3	3.31494	0.00189078	ENST00000407983	7	ENSG00000143727	16	ENSG00000143727.16	ACP1	protein_coding
0.233734	0.888928	-1.12266	+	Down PEO-4	2.83457	0.00443543	ENST00000672636	2	ENSG00000134575	13	ENSG00000134575.13	ACP2	protein_coding
0.233734	0.888928	-1.12266	+	Down PEO-4	2.83457	0.00443543	ENST00000672073	1	ENSG00000134575	13	ENSG00000134575.13	ACP2	protein_coding
0.605585	0.543756	-1.14934	+	Down PEO-4	2.49641	0.0082321	ENST00000527256	7	ENSG00000134575	13	ENSG00000134575.13	ACP2	protein_coding
-1.08988	0.525292	0.56459	+	Down SKOV-3	2.04164	0.0190411	ENST00000270593	2	ENSG00000142513	6	ENSG00000142513.6	ACP4	protein_coding
-1.11936	0.488814	0.630543	+	Down SKOV-3	2.27058	0.012445	ENST00000613673	4	ENSG00000162836	12	ENSG00000162836.12	ACP6	protein_coding
-1.015	0.317861	0.697143	+	Down SKOV-3	1.73344	0.0342333	ENST00000609196	5	ENSG00000162836	12	ENSG00000162836.12	ACP6	protein_coding
-1.16484	0.474569	0.690272	+	Down SKOV-3	2.69807	0.00567707	ENST00000300441	9	ENSG00000167107	13	ENSG00000167107.13	ACSF2	protein_coding
-1.09363	0.581456	0.512169	+	Down SKOV-3	2.0699	0.0180738	ENST00000506582	5	ENSG00000167107	13	ENSG00000167107.13	ACSF2	protein_coding
-1.06988	0.385352	0.684525	+	Down SKOV-3	2.00002	0.0206054	ENST00000506052	1	ENSG00000167107	13	ENSG00000167107.13	ACSF2	protein_coding
-1.07587	0.281517	0.79435	+	Down SKOV-3	2.2218	0.013628	ENST00000503295	1	ENSG00000167107	13	ENSG00000167107.13	ACSF2	protein_coding
-0.622936	1.1088	-0.485867	+	Down cancer	2.19065	0.0144296	ENST00000393145	5	ENSG00000176715	17	ENSG00000176715.17	ACSF3	protein_coding
-0.517203	1.14715	-0.629948	+	Down cancer	2.48852	0.00835163	ENST00000614302	5	ENSG00000176715	17	ENSG00000176715.17	ACSF3	protein_coding
-0.342429	1.20751	-0.865081	+	Down cancer	3.64328	0.00107033	ENST00000317447	9	ENSG00000176715	17	ENSG00000176715.17	ACSF3	protein_coding
0.572245	0.7115	-1.28375	+	Down PEO-4	4.54819	0.000245627	ENST00000406948	7	ENSG00000176715	17	ENSG00000176715.17	ACSF3	protein_coding
-0.950796	0.787648	0.163148	+	Down SKOV-3	1.62234	0.0423141	ENST00000542688	5	ENSG00000176715	17	ENSG00000176715.17	ACSF3	protein_coding
0.918	-1.00923	0.0912289	+	Up SKOV-3	2.22591	0.0135217	ENST00000513317	5	ENSG00000151726	15	ENSG00000151726.15	ACSL1	protein_coding
1.15646	-0.042606	-1.11386	+	Up SKOV-3	5.43885	6.56e-05	ENST00000507295	5	ENSG00000151726	15	ENSG00000151726.15	ACSL1	protein_coding
1.15217	0.012995	-1.16516	+	Up SKOV-3	7.32668	5.72e-06	ENST00000504900	5	ENSG00000151726	15	ENSG00000151726.15	ACSL1	protein_coding
1.2009	-0.273974	-0.926929	+	Up SKOV-3	3.90132	0.000696723	ENST00000281455	7	ENSG00000151726	15	ENSG00000151726.15	ACSL1	protein_coding
0.0637653	1.06895	-1.13271	+	Down cancer	4.20228	0.000425379	ENST00000357430	8	ENSG00000123983	15	ENSG00000123983.15	ACSL3	protein_coding
-0.0145812	0.881691	-0.867109	+	Down cancer	1.58753	0.045259	ENST00000679545	1	ENSG00000123983	15	ENSG00000123983.15	ACSL3	protein_coding
-0.462814	1.25538	-0.792566	+	Down cancer	4.13385	0.000474462	ENST00000681326	1	ENSG00000123983	15	ENSG00000123983.15	ACSL3	protein_coding
0.858068	0.338442	-1.19651	+	Down PEO-4	3.46281	0.00146573	ENST00000680251	1	ENSG00000123983	15	ENSG00000123983.15	ACSL3	protein_coding
0.560432	0.704944	-1.26538	+	Down PEO-4	4.09805	0.00050326	ENST00000392066	7	ENSG00000123983	15	ENSG00000123983.15	ACSL3	protein_coding
-0.637343	1.27469	-0.637343	+	Down cancer	4.24854	0.000394812	ENST00000684030	1	ENSG00000068366	21	ENSG00000068366.21	ACSL4	protein_coding
-1.04494	1.07509	-0.0301517	+	Down cancer	3.32624	0.00185361	ENST00000683559	1	ENSG00000068366	21	ENSG00000068366.21	ACSL4	protein_coding
-0.219916	1.19317	-0.973253	+	Down cancer	4.13917	0.000470569	ENST00000348502	10	ENSG00000068366	21	ENSG00000068366.21	ACSL4	protein_coding
-0.432789	1.30302	-0.870236	+	Down cancer	6.33547	1.98e-05	ENST00000672401	1	ENSG00000068366	21	ENSG00000068366.21	ACSL4	protein_coding
0.123815	1.03675	-1.16056	+	Down PEO-4	4.24755	0.000395539	ENST00000672282	1	ENSG00000068366	21	ENSG00000068366.21	ACSL4	protein_coding
0.102031	-1.14442	1.04239	+	Up cancer	4.06631	0.000529725	ENST00000356116	6	ENSG00000197142	11	ENSG00000197142.11	ACSL5	protein_coding
0.337734	-1.14288	0.805149	+	Up cancer	2.72643	0.00539313	ENST00000432802	6	ENSG00000154930	15	ENSG00000154930.15	ACSS1	protein_coding
0.396054	-1.24871	0.852652	+	Up cancer	4.28578	0.000372848	ENST00000323482	9	ENSG00000154930	15	ENSG00000154930.15	ACSS1	protein_coding
1.15614	-0.458858	-0.697285	+	Up SKOV-3	2.62832	0.006459	ENST00000360596	7	ENSG00000131069	20	ENSG00000131069.20	ACSS2	protein_coding
0.754509	-1.06618	0.311674	+	Up cancer	2.08377	0.0176086	ENST00000470315	1	ENSG00000131069	20	ENSG00000131069.20	ACSS2	protein_coding
-1.1346	-0.0285306	1.16313	+	Down SKOV-3	6.30871	2.06e-05	ENST00000261206	7	ENSG00000111058	8	ENSG00000111058.8	ACSS3	protein_coding
-0.892117	1.25569	-0.363576	+	Down cancer	4.72434	0.000187155	ENST00000224784	10	ENSG00000107796	13	ENSG00000107796.13	ACTA2	protein_coding
-1.06086	1.17888	-0.118021	+	Down cancer	4.92816	0.000137809	ENST00000415557	1	ENSG00000107796	13	ENSG00000107796.13	ACTA2	protein_coding
-0.0306373	1.0732	-1.04257	+	Down cancer	3.2916	0.00196972	ENST00000432588	6	ENSG00000075624	17	ENSG00000075624.17	ACTB	protein_coding
0.0905409	1.07806	-1.1686	+	Down cancer	4.99036	0.000125852	ENST00000646664	1	ENSG00000075624	17	ENSG00000075624.17	ACTB	protein_coding
0.044823	1.02467	-1.0695	+	Down cancer	3.13044	0.00261421	ENST00000676189	1	ENSG00000075624	17	ENSG00000075624.17	ACTB	protein_coding
-0.518708	1.22242	-0.703717	+	Down cancer	3.36552	0.00173347	ENST00000477812	2	ENSG00000075624	17	ENSG00000075624.17	ACTB	protein_coding
-0.460093	1.03132	-0.571226	+	Down cancer	1.70658	0.0360338	ENST00000462494	5	ENSG00000075624	17	ENSG00000075624.17	ACTB	protein_coding
-0.499297	1.10984	-0.610547	+	Down cancer	2.19121	0.0144148	ENST00000642480	2	ENSG00000075624	17	ENSG00000075624.17	ACTB	protein_coding
-0.381023	1.25577	-0.874752	+	Down cancer	4.58971	0.000229977	ENST00000480301	1	ENSG00000075624	17	ENSG00000075624.17	ACTB	protein_coding
0.552669	0.558319	-1.11099	+	Down PEO-4	2.18608	0.0145476	ENST00000484841	6	ENSG00000075624	17	ENSG00000075624.17	ACTB	protein_coding
-0.577853	1.2783	-0.700447	+	Down cancer	4.38674	0.000317794	ENST00000423391	3	ENSG00000169067	4	ENSG00000169067.4	ACTBL2	protein_coding
-0.800766	0.951844	-0.151078	+	Down cancer	1.65363	0.0398632	ENST00000660293	1	ENSG00000286676	1	ENSG00000286676.1	ACTBP4	processed_pseudogene
0.528468	0.577681	-1.10615	+	Down PEO-4	2.15393	0.0154525	ENST00000572105	7	ENSG00000184009	13	ENSG00000184009.13	ACTG1	protein_coding
0.273912	-1.1638	0.889887	+	Up cancer	3.22275	0.00222281	ENST00000571691	6	ENSG00000184009	13	ENSG00000184009.13	ACTG1	protein_coding
0.342033	-1.25048	0.908452	+	Up cancer	4.73361	0.00018431	ENST00000570382	2	ENSG00000184009	13	ENSG00000184009.13	ACTG1	protein_coding
0.0480368	-1.1543	1.10626	+	Up cancer	5.20765	9.13e-05	ENST00000681052	1	ENSG00000184009	13	ENSG00000184009.13	ACTG1	protein_coding
0.097784	-1.16707	1.06929	+	Up cancer	4.80719	0.000165738	ENST00000576209	5	ENSG00000184009	13	ENSG00000184009.13	ACTG1	protein_coding
-0.0409131	-1.07877	1.11969	+	Up cancer	4.13854	0.000470944	ENST00000575842	5	ENSG00000184009	13	ENSG00000184009.13	ACTG1	protein_coding
0.37362	-1.16833	0.794706	+	Up cancer	2.93067	0.0037253	ENST00000573283	7	ENSG00000184009	13	ENSG00000184009.13	ACTG1	protein_coding
-0.275284	-0.921488	1.19677	+	Up PEO-4	3.80316	0.000820417	ENST00000574671	6	ENSG00000184009	13	ENSG00000184009.13	ACTG1	protein_coding
-0.216667	-0.914818	1.13149	+	Up PEO-4	3.02178	0.00317493	ENST00000679410	1	ENSG00000184009	13	ENSG00000184009.13	ACTG1	protein_coding
-0.928707	-0.341495	1.2702	+	Up PEO-4	5.5896	5.29e-05	ENST00000679778	1	ENSG00000184009	13	ENSG00000184009.13	ACTG1	protein_coding
-0.588774	-0.545627	1.1344	+	Up PEO-4	2.36777	0.0103965	ENST00000415794	1	ENSG00000178631	7	ENSG00000178631.7	ACTG1P1	processed_pseudogene
0.283183	0.730754	-1.01394	+	Down PEO-4	1.77704	0.0315235	ENST00000486001	1	ENSG00000241547	1	ENSG00000241547.1	ACTG1P20	processed_pseudogene
-1.14683	0.0124365	1.1344	+	Down SKOV-3	5.71402	4.47e-05	ENST00000677665	1	ENSG00000288649	2	ENSG00000288649.2	ACTL10	protein_coding
-0.823262	0.941735	-0.118473	+	Down cancer	1.66792	0.0387917	ENST00000467615	5	ENSG00000136518	17	ENSG00000136518.17	ACTL6A	protein_coding
-0.89972	1.04543	-0.145706	+	Down cancer	2.34974	0.0107456	ENST00000486471	1	ENSG00000136518	17	ENSG00000136518.17	ACTL6A	protein_coding
0.11653	1.02369	-1.14022	+	Down PEO-4	3.82529	0.000790394	ENST00000429709	7	ENSG00000136518	17	ENSG00000136518.17	ACTL6A	protein_coding
0.366725	0.86091	-1.22763	+	Down PEO-4	3.93461	0.000659841	ENST00000494843	5	ENSG00000136518	17	ENSG00000136518.17	ACTL6A	protein_coding
-0.463826	1.27148	-0.807655	+	Down cancer	4.56579	0.000239094	ENST00000556083	1	ENSG00000072110	16	ENSG00000072110.16	ACTN1	protein_coding
-0.358477	1.1416	-0.783119	+	Down cancer	2.66021	0.0060935	ENST00000555075	5	ENSG00000072110	16	ENSG00000072110.16	ACTN1	protein_coding
0.141405	1.0035	-1.1449	+	Down PEO-4	3.70905	0.000958063	ENST00000394419	9	ENSG00000072110	16	ENSG00000072110.16	ACTN1	protein_coding
0.0927072	0.84005	-0.932757	+	Down PEO-4	1.67738	0.0381082	ENST00000683261	1	ENSG00000072110	16	ENSG00000072110.16	ACTN1	protein_coding
0.286218	0.761639	-1.04786	+	Down PEO-4	1.99668	0.020735	ENST00000679147	1	ENSG00000072110	16	ENSG00000072110.16	ACTN1	protein_coding
0.463124	0.836558	-1.29968	+	Down PEO-4	5.73057	4.36e-05	ENST00000193403	10	ENSG00000072110	16	ENSG00000072110.16	ACTN1	protein_coding
-1.04872	0.858916	0.189799	+	Down SKOV-3	2.23475	0.0133022	ENST00000553659	1	ENSG00000072110	16	ENSG00000072110.16	ACTN1	protein_coding
0.725607	0.49891	-1.22452	+	Down PEO-4	3.43128	0.00154697	ENST00000252699	7	ENSG00000130402	13	ENSG00000130402.13	ACTN4	protein_coding
0.711076	0.501328	-1.2124	+	Down PEO-4	3.2433	0.00214443	ENST00000424234	7	ENSG00000130402	13	ENSG00000130402.13	ACTN4	protein_coding
0.898156	0.139165	-1.03732	+	Down PEO-4	2.29941	0.0117977	ENST00000440400	2	ENSG00000130402	13	ENSG00000130402.13	ACTN4	protein_coding
0.807615	0.249323	-1.05694	+	Down PEO-4	2.14319	0.015768	ENST00000588618	5	ENSG00000130402	13	ENSG00000130402.13	ACTN4	protein_coding
-0.65538	1.0808	-0.425421	+	Down cancer	2.03378	0.0193286	ENST00000555229	5	ENSG00000131966	14	ENSG00000131966.14	ACTR10	protein_coding
-0.419174	1.10011	-0.680932	+	Down cancer	2.18206	0.0146559	ENST00000557711	5	ENSG00000131966	14	ENSG00000131966.14	ACTR10	protein_coding
-0.267777	1.14756	-0.879781	+	Down cancer	3.01682	0.00320138	ENST00000254286	9	ENSG00000131966	14	ENSG00000131966.14	ACTR10	protein_coding
0.825417	0.115294	-0.94071	+	Down PEO-4	1.6694	0.0386876	ENST00000545307	6	ENSG00000131966	14	ENSG00000131966.14	ACTR10	protein_coding
-0.68056	1.30057	-0.620008	+	Down cancer	5.01818	0.000120939	ENST00000369905	9	ENSG00000138107	13	ENSG00000138107.13	ACTR1A	protein_coding
-1.0377	1.14448	-0.10678	+	Down cancer	4.01781	0.000572432	ENST00000470322	5	ENSG00000138107	13	ENSG00000138107.13	ACTR1A	protein_coding
-0.89158	1.02521	-0.133634	+	Down cancer	2.21318	0.0138516	ENST00000494549	1	ENSG00000138107	13	ENSG00000138107.13	ACTR1A	protein_coding
-0.0614116	0.899961	-0.838549	+	Down cancer	1.56745	0.04699	ENST00000481044	6	ENSG00000138107	13	ENSG00000138107.13	ACTR1A	protein_coding
0.757411	0.452689	-1.2101	+	Down PEO-4	3.30423	0.00192681	ENST00000289228	7	ENSG00000115073	8	ENSG00000115073.8	ACTR1B	protein_coding
-1.18161	0.910509	0.271105	+	Down SKOV-3	3.53207	0.00130025	ENST00000451664	1	ENSG00000115073	8	ENSG00000115073.8	ACTR1B	protein_coding
0.795395	0.217553	-1.01295	+	Down PEO-4	1.89293	0.0252674	ENST00000377982	8	ENSG00000138071	15	ENSG00000138071.15	ACTR2	protein_coding
0.94769	0.308041	-1.25573	+	Down PEO-4	5.32684	7.68e-05	ENST00000476840	5	ENSG00000138071	15	ENSG00000138071.15	ACTR2	protein_coding
0.841204	0.334498	-1.1757	+	Down PEO-4	3.15173	0.00252058	ENST00000260641	10	ENSG00000138071	15	ENSG00000138071.15	ACTR2	protein_coding
0.806853	0.449539	-1.25639	+	Down PEO-4	4.21372	0.000417332	ENST00000535589	3	ENSG00000115091	12	ENSG00000115091.12	ACTR3	protein_coding
0.937576	0.237907	-1.17548	+	Down PEO-4	3.61465	0.00112487	ENST00000443297	5	ENSG00000115091	12	ENSG00000115091.12	ACTR3	protein_coding
0.887686	0.349349	-1.23704	+	Down PEO-4	4.26768	0.000383687	ENST00000446821	5	ENSG00000115091	12	ENSG00000115091.12	ACTR3	protein_coding
0.676213	0.587666	-1.26388	+	Down PEO-4	4.02872	0.000563019	ENST00000263238	7	ENSG00000115091	12	ENSG00000115091.12	ACTR3	protein_coding
1.02769	-0.0975269	-0.930158	+	Up SKOV-3	2.36684	0.0104132	ENST00000687580	1	ENSG00000228857	3	ENSG00000228857.3	ACTR3-AS1	lncRNA
0.0594206	-1.09573	1.03631	+	Up cancer	3.44462	0.00151258	ENST00000377776	7	ENSG00000133627	18	ENSG00000133627.18	ACTR3B	protein_coding
-0.404329	-0.6969	1.10123	+	Up PEO-4	2.20882	0.0139587	ENST00000397282	2	ENSG00000133627	18	ENSG00000133627.18	ACTR3B	protein_coding
-0.554994	-0.591062	1.14606	+	Up PEO-4	2.46462	0.0087339	ENST00000256001	13	ENSG00000133627	18	ENSG00000133627.18	ACTR3B	protein_coding
-1.09799	0.43198	0.666014	+	Down SKOV-3	2.15226	0.0155004	ENST00000477871	1	ENSG00000106526	11	ENSG00000106526.11	ACTR3C	protein_coding
-0.0314592	1.05284	-1.02138	+	Down cancer	2.98406	0.00338827	ENST00000546902	5	ENSG00000075089	10	ENSG00000075089.10	ACTR6	protein_coding
0.132177	0.850858	-0.983036	+	Down PEO-4	1.8962	0.0251109	ENST00000188312	7	ENSG00000075089	10	ENSG00000075089.10	ACTR6	protein_coding
0.869381	0.389729	-1.25911	+	Down PEO-4	4.63281	0.000214444	ENST00000335754	8	ENSG00000113812	14	ENSG00000113812.14	ACTR8	protein_coding
0.451255	0.781535	-1.23279	+	Down PEO-4	3.692	0.000985788	ENST00000482349	5	ENSG00000113812	14	ENSG00000113812.14	ACTR8	protein_coding
0.795596	0.538513	-1.33411	+	Down PEO-4	7.94499	2.82e-06	ENST00000330368	3	ENSG00000184378	3	ENSG00000184378.3	ACTRT3	protein_coding
-0.574628	1.17003	-0.595399	+	Down cancer	2.68431	0.00582209	ENST00000434821	7	ENSG00000115170	16	ENSG00000115170.16	ACVR1	protein_coding
-0.495619	1.05499	-0.559375	+	Down cancer	1.8294	0.0285262	ENST00000683820	1	ENSG00000115170	16	ENSG00000115170.16	ACVR1	protein_coding
-0.381855	1.23516	-0.853307	+	Down cancer	4.02631	0.000565518	ENST00000257963	9	ENSG00000135503	13	ENSG00000135503.13	ACVR1B	protein_coding
-1.09402	-0.0869432	1.18096	+	Down SKOV-3	5.67307	4.73e-05	ENST00000352511	5	ENSG00000114739	14	ENSG00000114739.14	ACVR2B	protein_coding
-1.02699	0.138837	0.888155	+	Down SKOV-3	2.21092	0.0139103	ENST00000465020	5	ENSG00000114739	14	ENSG00000114739.14	ACVR2B	protein_coding
-0.588652	-0.743968	1.33262	+	Up PEO-4	7.06218	8.02e-06	ENST00000441531	1	ENSG00000229589	1	ENSG00000229589.1	ACVR2B-AS1	lncRNA
-0.634583	1.10881	-0.474227	+	Down cancer	2.19827	0.0142349	ENST00000555463	1	ENSG00000119640	9	ENSG00000119640.9	ACYP1	protein_coding
-0.789849	1.10742	-0.317575	+	Down cancer	2.41579	0.00952371	ENST00000553302	1	ENSG00000119640	9	ENSG00000119640.9	ACYP1	protein_coding
-0.833112	1.21653	-0.38342	+	Down cancer	3.6311	0.00109463	ENST00000357971	7	ENSG00000119640	9	ENSG00000119640.9	ACYP1	protein_coding
-0.0628012	1.06641	-1.00361	+	Down cancer	2.9701	0.0034729	ENST00000238618	8	ENSG00000119640	9	ENSG00000119640.9	ACYP1	protein_coding
-0.505145	1.29898	-0.793837	+	Down cancer	5.35785	7.33e-05	ENST00000555135	1	ENSG00000119640	9	ENSG00000119640.9	ACYP1	protein_coding
1.10942	-0.676026	-0.433391	+	Up SKOV-3	2.2394	0.0131906	ENST00000458030	3	ENSG00000170634	13	ENSG00000170634.13	ACYP2	protein_coding
0.739365	0.282782	-1.02215	+	Down PEO-4	1.82915	0.0285402	ENST00000372874	9	ENSG00000196839	13	ENSG00000196839.13	ADA	protein_coding
-1.19225	0.335158	0.857089	+	Down SKOV-3	3.40485	0.00162016	ENST00000464097	5	ENSG00000196839	13	ENSG00000196839.13	ADA	protein_coding
-0.0183833	1.10171	-1.08332	+	Down cancer	3.96109	0.000630756	ENST00000562188	7	ENSG00000168803	16	ENSG00000168803.16	ADAL	protein_coding
0.0239531	0.939049	-0.963002	+	Down cancer	2.09742	0.0171611	ENST00000610420	4	ENSG00000168803	16	ENSG00000168803.16	ADAL	protein_coding
-0.489314	1.12563	-0.63632	+	Down cancer	2.32096	0.0113315	ENST00000428046	7	ENSG00000168803	16	ENSG00000168803.16	ADAL	protein_coding
1.10893	-0.742688	-0.366246	+	Up SKOV-3	2.33047	0.0111328	ENST00000402627	5	ENSG00000137845	15	ENSG00000137845.15	ADAM10	protein_coding
1.0261	-0.458473	-0.567628	+	Up SKOV-3	1.67901	0.0379952	ENST00000260408	8	ENSG00000137845	15	ENSG00000137845.15	ADAM10	protein_coding
1.17092	-0.591564	-0.579353	+	Up SKOV-3	2.69269	0.0057357	ENST00000396136	6	ENSG00000137845	15	ENSG00000137845.15	ADAM10	protein_coding
0.603554	0.402769	-1.00632	+	Down PEO-4	1.60315	0.0439128	ENST00000461408	2	ENSG00000137845	15	ENSG00000137845.15	ADAM10	protein_coding
-0.853452	1.26008	-0.40663	+	Down cancer	4.54699	0.000246134	ENST00000200557	11	ENSG00000073670	14	ENSG00000073670.14	ADAM11	protein_coding
-0.655025	1.2166	-0.561573	+	Down cancer	3.23455	0.00217911	ENST00000487956	6	ENSG00000143537	14	ENSG00000143537.14	ADAM15	protein_coding
0.691454	0.522938	-1.21439	+	Down PEO-4	3.2412	0.00215242	ENST00000473905	6	ENSG00000143537	14	ENSG00000143537.14	ADAM15	protein_coding
0.193134	1.03782	-1.23096	+	Down PEO-4	6.11462	2.62e-05	ENST00000271836	10	ENSG00000143537	14	ENSG00000143537.14	ADAM15	protein_coding
-0.295717	-0.889512	1.18523	+	Up PEO-4	3.46695	0.00145542	ENST00000359280	8	ENSG00000143537	14	ENSG00000143537.14	ADAM15	protein_coding
-0.636428	-0.583204	1.21963	+	Up PEO-4	3.26504	0.00206156	ENST00000449910	6	ENSG00000143537	14	ENSG00000143537.14	ADAM15	protein_coding
-1.01839	0.678253	0.340133	+	Down SKOV-3	1.72578	0.0347406	ENST00000470779	1	ENSG00000143537	14	ENSG00000143537.14	ADAM15	protein_coding
-1.0271	0.748141	0.278955	+	Down SKOV-3	1.86766	0.0265098	ENST00000447332	3	ENSG00000143537	14	ENSG00000143537.14	ADAM15	protein_coding
-1.10672	0.849875	0.256845	+	Down SKOV-3	2.57362	0.00714434	ENST00000525020	1	ENSG00000143537	14	ENSG00000143537.14	ADAM15	protein_coding
-1.003	0.550445	0.452556	+	Down SKOV-3	1.56261	0.0474287	ENST00000527418	5	ENSG00000143537	14	ENSG00000143537.14	ADAM15	protein_coding
-1.29146	0.72103	0.570426	+	Down SKOV-3	4.79171	0.000169184	ENST00000534019	1	ENSG00000143537	14	ENSG00000143537.14	ADAM15	protein_coding
-1.09156	0.037954	1.05361	+	Down SKOV-3	3.55076	0.00125867	ENST00000355956	6	ENSG00000143537	14	ENSG00000143537.14	ADAM15	protein_coding
-0.920009	1.01552	-0.095509	+	Down cancer	2.26453	0.0125838	ENST00000310823	8	ENSG00000151694	14	ENSG00000151694.14	ADAM17	protein_coding
0.784724	-1.25618	0.471458	+	Up cancer	4.12047	0.000485658	ENST00000478059	1	ENSG00000151694	14	ENSG00000151694.14	ADAM17	protein_coding
-0.980801	-0.150596	1.1314	+	Up PEO-4	3.38999	0.00166251	ENST00000649972	1	ENSG00000151694	14	ENSG00000151694.14	ADAM17	protein_coding
-0.922619	0.122276	0.800343	+	Down SKOV-3	1.55144	0.0484587	ENST00000648002	1	ENSG00000151694	14	ENSG00000151694.14	ADAM17	protein_coding
0.123904	1.08474	-1.20864	+	Down PEO-4	6.53285	1.54e-05	ENST00000257527	9	ENSG00000135074	16	ENSG00000135074.16	ADAM19	protein_coding
-0.763995	1.00402	-0.240026	+	Down cancer	1.78959	0.0307661	ENST00000454683	1	ENSG00000226469	1	ENSG00000226469.1	ADAM1B	unitary_pseudogene
0.694248	-0.990785	0.296537	+	Up cancer	1.62324	0.0422428	ENST00000256389	5	ENSG00000134007	5	ENSG00000134007.5	ADAM20	protein_coding
-1.17038	0.325731	0.844646	+	Down SKOV-3	3.10774	0.00272066	ENST00000679631	1	ENSG00000139985	8	ENSG00000139985.8	ADAM21	protein_coding
-0.227324	1.09188	-0.86456	+	Down cancer	2.51681	0.00792791	ENST00000398204	8	ENSG00000008277	15	ENSG00000008277.15	ADAM22	protein_coding
0.0973333	1.08413	-1.18146	+	Down PEO-4	5.44761	6.47e-05	ENST00000264377	8	ENSG00000114948	13	ENSG00000114948.13	ADAM23	protein_coding
0.0872763	1.00529	-1.09257	+	Down PEO-4	3.18823	0.00236456	ENST00000374415	7	ENSG00000114948	13	ENSG00000114948.13	ADAM23	protein_coding
0.0650638	-1.09865	1.03359	+	Up cancer	3.45077	0.00149653	ENST00000379907	9	ENSG00000197140	15	ENSG00000197140.15	ADAM32	protein_coding
-0.250418	-0.826653	1.07707	+	Up PEO-4	2.30879	0.0115982	ENST00000522506	5	ENSG00000197140	15	ENSG00000197140.15	ADAM32	protein_coding
-0.0846668	-0.9771	1.06177	+	Up PEO-4	2.78681	0.00483495	ENST00000519315	5	ENSG00000197140	15	ENSG00000197140.15	ADAM32	protein_coding
-1.05441	-0.100982	1.15539	+	Up PEO-4	4.37545	0.000323723	ENST00000518259	1	ENSG00000197140	15	ENSG00000197140.15	ADAM32	protein_coding
-1.22145	0.425688	0.795759	+	Down SKOV-3	3.56544	0.00122474	ENST00000445355	8	ENSG00000151651	16	ENSG00000151651.16	ADAM8	protein_coding
-0.648805	1.20178	-0.552975	+	Down cancer	3.04496	0.00304213	ENST00000484143	2	ENSG00000168615	13	ENSG00000168615.13	ADAM9	protein_coding
-0.616151	1.19634	-0.580188	+	Down cancer	2.96715	0.00349122	ENST00000676617	1	ENSG00000168615	13	ENSG00000168615.13	ADAM9	protein_coding
-0.938562	0.992123	-0.0535604	+	Down cancer	2.22255	0.0136081	ENST00000676919	1	ENSG00000168615	13	ENSG00000168615.13	ADAM9	protein_coding
-0.900949	1.09631	-0.195359	+	Down cancer	2.67898	0.00587987	ENST00000463437	3	ENSG00000168615	13	ENSG00000168615.13	ADAM9	protein_coding
-0.192801	1.01997	-0.827166	+	Down cancer	2.00002	0.0206054	ENST00000676669	1	ENSG00000168615	13	ENSG00000168615.13	ADAM9	protein_coding
0.0578187	0.984486	-1.0423	+	Down cancer	2.69922	0.0056642	ENST00000676765	1	ENSG00000168615	13	ENSG00000168615.13	ADAM9	protein_coding
-0.406446	1.02208	-0.615634	+	Down cancer	1.685	0.0375673	ENST00000481513	5	ENSG00000168615	13	ENSG00000168615.13	ADAM9	protein_coding
-0.531098	1.0622	-0.531098	+	Down cancer	1.86753	0.0265144	ENST00000481058	2	ENSG00000168615	13	ENSG00000168615.13	ADAM9	protein_coding
-0.344635	1.18638	-0.841744	+	Down cancer	3.27311	0.00203186	ENST00000676489	1	ENSG00000168615	13	ENSG00000168615.13	ADAM9	protein_coding
-0.303109	1.0855	-0.782391	+	Down cancer	2.25438	0.0128322	ENST00000678863	1	ENSG00000168615	13	ENSG00000168615.13	ADAM9	protein_coding
0.161949	1.02685	-1.1888	+	Down PEO-4	4.639	0.000212712	ENST00000487273	7	ENSG00000168615	13	ENSG00000168615.13	ADAM9	protein_coding
0.147688	0.910077	-1.05777	+	Down PEO-4	2.45986	0.008803	ENST00000677165	1	ENSG00000168615	13	ENSG00000168615.13	ADAM9	protein_coding
0.241024	0.908932	-1.14996	+	Down PEO-4	3.16914	0.00244496	ENST00000677359	1	ENSG00000168615	13	ENSG00000168615.13	ADAM9	protein_coding
-0.598017	1.09584	-0.497818	+	Down cancer	2.09025	0.0173907	ENST00000464589	1	ENSG00000154734	16	ENSG00000154734.16	ADAMTS1	protein_coding
-0.78722	1.08908	-0.301857	+	Down cancer	2.28755	0.0120525	ENST00000679316	1	ENSG00000154734	16	ENSG00000154734.16	ADAMTS1	protein_coding
-0.942187	-0.28318	1.22537	+	Up PEO-4	4.46082	0.00028207	ENST00000284984	8	ENSG00000154734	16	ENSG00000154734.16	ADAMTS1	protein_coding
-0.503787	-0.53525	1.03904	+	Up PEO-4	1.73795	0.0339594	ENST00000596466	2	ENSG00000142303	14	ENSG00000142303.14	ADAMTS10	protein_coding
-1.17142	0.198084	0.973334	+	Down SKOV-3	3.8114	0.000809104	ENST00000601163	1	ENSG00000142303	14	ENSG00000142303.14	ADAMTS10	protein_coding
-1.14728	0.265919	0.881364	+	Down SKOV-3	3.0207	0.00318067	ENST00000603221	5	ENSG00000142303	14	ENSG00000142303.14	ADAMTS10	protein_coding
-0.874052	1.32695	-0.452901	+	Down cancer	9.61182	4.21e-07	ENST00000504830	6	ENSG00000151388	11	ENSG00000151388.11	ADAMTS12	protein_coding
1.10609	-1.14747	0.0413865	+	Up SKOV-3	5.04422	0.000116361	ENST00000568565	2	ENSG00000140470	15	ENSG00000140470.15	ADAMTS17	protein_coding
1.03103	-1.18935	0.158312	+	Up SKOV-3	4.70701	0.000191788	ENST00000268070	9	ENSG00000140470	15	ENSG00000140470.15	ADAMTS17	protein_coding
-0.659061	1.26564	-0.606582	+	Down cancer	4.05204	0.000542503	ENST00000274609	5	ENSG00000087116	16	ENSG00000087116.16	ADAMTS2	protein_coding
-1.08101	1.11215	-0.0311413	+	Down cancer	4.06491	0.000530975	ENST00000518335	3	ENSG00000087116	16	ENSG00000087116.16	ADAMTS2	protein_coding
-0.860237	1.07855	-0.218314	+	Down cancer	2.41539	0.00953033	ENST00000251582	12	ENSG00000087116	16	ENSG00000087116.16	ADAMTS2	protein_coding
-1.27703	0.880484	0.396547	+	Down SKOV-3	5.25697	8.51e-05	ENST00000286657	10	ENSG00000156140	10	ENSG00000156140.10	ADAMTS3	protein_coding
-0.662952	1.31303	-0.650082	+	Down cancer	5.51223	5.92e-05	ENST00000381055	8	ENSG00000049192	15	ENSG00000049192.15	ADAMTS6	protein_coding
-0.797501	1.23309	-0.435588	+	Down cancer	3.7495	0.00089536	ENST00000388820	5	ENSG00000136378	15	ENSG00000136378.15	ADAMTS7	protein_coding
-0.832441	0.977998	-0.145557	+	Down cancer	1.82772	0.0286191	ENST00000566303	5	ENSG00000136378	15	ENSG00000136378.15	ADAMTS7	protein_coding
-1.22965	0.99773	0.231916	+	Down SKOV-3	5.23579	8.76e-05	ENST00000565793	5	ENSG00000136378	15	ENSG00000136378.15	ADAMTS7	protein_coding
0.338577	-1.02343	0.684849	+	Up cancer	1.75735	0.0327418	ENST00000459780	1	ENSG00000163638	13	ENSG00000163638.13	ADAMTS9	protein_coding
1.29305	-0.516663	-0.776385	+	Up SKOV-3	5.04276	0.000116566	ENST00000561483	5	ENSG00000156218	13	ENSG00000156218.13	ADAMTSL3	protein_coding
-0.831512	0.983757	-0.152245	+	Down cancer	1.8491	0.0274783	ENST00000369041	9	ENSG00000143382	16	ENSG00000143382.16	ADAMTSL4	protein_coding
-1.09241	0.6575	0.434915	+	Down SKOV-3	2.10798	0.0168224	ENST00000483335	1	ENSG00000143382	16	ENSG00000143382.16	ADAMTSL4	protein_coding
-0.545348	-0.606779	1.15213	+	Up PEO-4	2.52102	0.00786814	ENST00000615012	1	ENSG00000203804	5	ENSG00000203804.5	ADAMTSL4-AS1	lncRNA
-0.26197	1.0971	-0.835129	+	Down cancer	2.46181	0.00877385	ENST00000330475	9	ENSG00000185761	11	ENSG00000185761.11	ADAMTSL5	protein_coding
0.278121	0.845111	-1.12323	+	Down PEO-4	2.68305	0.00583554	ENST00000589839	2	ENSG00000185761	11	ENSG00000185761.11	ADAMTSL5	protein_coding
1.0125	-1.11085	0.0983514	+	Up SKOV-3	3.40656	0.00161588	ENST00000265846	10	ENSG00000105963	15	ENSG00000105963.15	ADAP1	protein_coding
-0.698977	1.18907	-0.490098	+	Down cancer	2.95156	0.00358967	ENST00000681683	1	ENSG00000160710	18	ENSG00000160710.18	ADAR	protein_coding
-1.09627	1.12157	-0.025298	+	Down cancer	4.39858	0.000311857	ENST00000529168	2	ENSG00000160710	18	ENSG00000160710.18	ADAR	protein_coding
-0.862044	1.03172	-0.169677	+	Down cancer	2.1535	0.0154636	ENST00000679805	1	ENSG00000160710	18	ENSG00000160710.18	ADAR	protein_coding
-0.885954	1.16635	-0.280391	+	Down cancer	3.23217	0.00218758	ENST00000368474	9	ENSG00000160710	18	ENSG00000160710.18	ADAR	protein_coding
-1.25675	0.905254	0.351492	+	Down SKOV-3	4.87007	0.000150145	ENST00000492630	2	ENSG00000160710	18	ENSG00000160710.18	ADAR	protein_coding
-1.01298	0.785677	0.227299	+	Down SKOV-3	1.8725	0.0262698	ENST00000648231	2	ENSG00000160710	18	ENSG00000160710.18	ADAR	protein_coding
-0.947739	0.820537	0.127201	+	Down SKOV-3	1.68301	0.0377008	ENST00000680270	1	ENSG00000160710	18	ENSG00000160710.18	ADAR	protein_coding
-1.1931	1.09755	0.0955463	+	Down SKOV-3	6.24231	2.23e-05	ENST00000681429	1	ENSG00000160710	18	ENSG00000160710.18	ADAR	protein_coding
-1.16322	1.08538	0.0778395	+	Down SKOV-3	5.00103	0.000123681	ENST00000680472	1	ENSG00000160710	18	ENSG00000160710.18	ADAR	protein_coding
-1.11288	0.669767	0.443109	+	Down SKOV-3	2.25687	0.0127698	ENST00000534279	1	ENSG00000160710	18	ENSG00000160710.18	ADAR	protein_coding
-1.21086	0.671005	0.539857	+	Down SKOV-3	3.17356	0.00242568	ENST00000649022	2	ENSG00000160710	18	ENSG00000160710.18	ADAR	protein_coding
-0.486573	1.29677	-0.810195	+	Down cancer	5.38082	7.12e-05	ENST00000460734	5	ENSG00000197381	17	ENSG00000197381.17	ADARB1	protein_coding
0.455612	0.826401	-1.28201	+	Down PEO-4	4.97265	0.000128942	ENST00000389861	7	ENSG00000197381	17	ENSG00000197381.17	ADARB1	protein_coding
0.487863	0.815908	-1.30377	+	Down PEO-4	5.73119	4.36e-05	ENST00000348831	9	ENSG00000197381	17	ENSG00000197381.17	ADARB1	protein_coding
0.516725	0.815223	-1.33195	+	Down PEO-4	8.06713	2.34e-06	ENST00000389863	8	ENSG00000197381	17	ENSG00000197381.17	ADARB1	protein_coding
0.371009	0.906737	-1.27775	+	Down PEO-4	5.58868	5.29e-05	ENST00000564657	2	ENSG00000065457	11	ENSG00000065457.11	ADAT1	protein_coding
0.37396	0.652037	-1.026	+	Down PEO-4	1.73412	0.034192	ENST00000568001	5	ENSG00000065457	11	ENSG00000065457.11	ADAT1	protein_coding
0.494927	0.803227	-1.29815	+	Down PEO-4	5.38702	7.05e-05	ENST00000307921	7	ENSG00000065457	11	ENSG00000065457.11	ADAT1	protein_coding
-0.363224	1.2144	-0.851181	+	Down cancer	3.67805	0.00100914	ENST00000329478	4	ENSG00000213638	6	ENSG00000213638.6	ADAT3	protein_coding
0.17988	0.763085	-0.942964	+	Down PEO-4	1.54691	0.0488943	ENST00000341211	5	ENSG00000063761	16	ENSG00000063761.16	ADCK1	protein_coding
0.31975	0.814297	-1.13405	+	Down PEO-4	2.67792	0.00589168	ENST00000238561	10	ENSG00000063761	16	ENSG00000063761.16	ADCK1	protein_coding
-1.16301	0.767621	0.395388	+	Down SKOV-3	2.81337	0.00460779	ENST00000529654	5	ENSG00000173137	12	ENSG00000173137.12	ADCK5	protein_coding
0.343024	-1.25094	0.907917	+	Up cancer	4.74041	0.000182367	ENST00000297323	12	ENSG00000164742	16	ENSG00000164742.16	ADCY1	protein_coding
0.50786	-1.22506	0.717204	+	Up cancer	3.42401	0.00156663	ENST00000621543	1	ENSG00000164742	16	ENSG00000164742.16	ADCY1	protein_coding
0.432184	0.569801	-1.00199	+	Down PEO-4	1.56518	0.0471929	ENST00000606682	5	ENSG00000138031	15	ENSG00000138031.15	ADCY3	protein_coding
0.531639	0.612901	-1.14454	+	Down PEO-4	2.45822	0.00882965	ENST00000679454	1	ENSG00000138031	15	ENSG00000138031.15	ADCY3	protein_coding
-0.473279	-0.802036	1.27532	+	Up PEO-4	4.63752	0.000213089	ENST00000462833	6	ENSG00000173175	15	ENSG00000173175.15	ADCY5	protein_coding
0.994278	-0.145214	-0.849064	+	Up SKOV-3	1.93942	0.0231265	ENST00000551435	1	ENSG00000174233	12	ENSG00000174233.12	ADCY6	protein_coding
-0.189444	0.970489	-0.781045	+	Down cancer	1.68318	0.0376894	ENST00000547260	5	ENSG00000174233	12	ENSG00000174233.12	ADCY6	protein_coding
0.474808	0.742267	-1.21708	+	Down PEO-4	3.36187	0.00174471	ENST00000357869	8	ENSG00000174233	12	ENSG00000174233.12	ADCY6	protein_coding
1.07629	-1.058	-0.0182898	+	Up SKOV-3	3.44471	0.00151237	ENST00000566433	6	ENSG00000121281	13	ENSG00000121281.13	ADCY7	protein_coding
0.980563	-0.979782	-0.000781193	+	Up SKOV-3	2.34463	0.0108496	ENST00000564965	5	ENSG00000121281	13	ENSG00000121281.13	ADCY7	protein_coding
1.16962	-0.94674	-0.222875	+	Up SKOV-3	3.59927	0.00115466	ENST00000254235	7	ENSG00000121281	13	ENSG00000121281.13	ADCY7	protein_coding
1.0327	0.0322855	-1.06498	+	Up SKOV-3	3.15137	0.00252168	ENST00000572288	1	ENSG00000162104	10	ENSG00000162104.10	ADCY9	protein_coding
0.848853	0.431104	-1.27996	+	Down PEO-4	5.07114	0.000112016	ENST00000294016	8	ENSG00000162104	10	ENSG00000162104.10	ADCY9	protein_coding
0.567447	0.598416	-1.16586	+	Down PEO-4	2.64451	0.00627256	ENST00000571467	1	ENSG00000162104	10	ENSG00000162104.10	ADCY9	protein_coding
-0.0862483	1.06038	-0.974131	+	Down cancer	2.76193	0.00505693	ENST00000264758	11	ENSG00000087274	19	ENSG00000087274.19	ADD1	protein_coding
-0.454162	1.04558	-0.591415	+	Down cancer	1.78943	0.0307744	ENST00000398125	5	ENSG00000087274	19	ENSG00000087274.19	ADD1	protein_coding
-0.974772	0.798179	0.176593	+	Down SKOV-3	1.73547	0.0341161	ENST00000683351	1	ENSG00000087274	19	ENSG00000087274.19	ADD1	protein_coding
-1.0721	0.40756	0.664536	+	Down SKOV-3	1.99093	0.0209708	ENST00000539149	1	ENSG00000087274	19	ENSG00000087274.19	ADD1	protein_coding
-1.06992	0.1898	0.88012	+	Down SKOV-3	2.42624	0.00935175	ENST00000513762	2	ENSG00000087274	19	ENSG00000087274.19	ADD1	protein_coding
-1.24432	0.328493	0.915831	+	Down SKOV-3	4.64755	0.000210092	ENST00000503169	5	ENSG00000087274	19	ENSG00000087274.19	ADD1	protein_coding
-1.085	0.228287	0.856713	+	Down SKOV-3	2.44585	0.00902779	ENST00000506157	1	ENSG00000087274	19	ENSG00000087274.19	ADD1	protein_coding
0.637897	0.668639	-1.30654	+	Down PEO-4	5.23322	8.8e-05	ENST00000277900	12	ENSG00000148700	15	ENSG00000148700.15	ADD3	protein_coding
-0.355493	-0.839944	1.19544	+	Up PEO-4	3.37491	0.00170615	ENST00000356080	9	ENSG00000148700	15	ENSG00000148700.15	ADD3	protein_coding
0.634681	0.695519	-1.3302	+	Down PEO-4	6.59788	1.43e-05	ENST00000412232	3	ENSG00000020181	18	ENSG00000020181.18	ADGRA2	protein_coding
-0.919655	-0.191928	1.11158	+	Up PEO-4	2.87444	0.00412557	ENST00000502482	1	ENSG00000152990	14	ENSG00000152990.14	ADGRA3	protein_coding
-1.22722	0.230427	0.996793	+	Down SKOV-3	5.14952	9.93e-05	ENST00000499527	6	ENSG00000152990	14	ENSG00000152990.14	ADGRA3	protein_coding
0.114381	0.966782	-1.08116	+	Down PEO-4	2.86964	0.00416312	ENST00000398556	7	ENSG00000121753	13	ENSG00000121753.13	ADGRB2	protein_coding
0.301157	0.953805	-1.25496	+	Down PEO-4	5.38747	7.04e-05	ENST00000398542	5	ENSG00000121753	13	ENSG00000121753.13	ADGRB2	protein_coding
-1.16139	0.788939	0.372455	+	Down SKOV-3	2.84914	0.004319	ENST00000358600	7	ENSG00000123146	20	ENSG00000123146.20	ADGRE5	protein_coding
-1.08743	0.941086	0.14634	+	Down SKOV-3	2.78773	0.00482686	ENST00000357355	7	ENSG00000123146	20	ENSG00000123146.20	ADGRE5	protein_coding
-1.08759	0.122692	0.964897	+	Down SKOV-3	2.90786	0.00388151	ENST00000447444	5	ENSG00000173567	16	ENSG00000173567.16	ADGRF3	protein_coding
1.17406	-1.12125	-0.0528067	+	Up SKOV-3	6.26275	2.17e-05	ENST00000567835	5	ENSG00000205336	14	ENSG00000205336.14	ADGRG1	protein_coding
0.964121	-1.07923	0.115107	+	Up SKOV-3	2.84161	0.0043791	ENST00000565505	1	ENSG00000205336	14	ENSG00000205336.14	ADGRG1	protein_coding
-1.23671	0.890271	0.346442	+	Down SKOV-3	4.27891	0.000376691	ENST00000230173	10	ENSG00000112414	15	ENSG00000112414.15	ADGRG6	protein_coding
0.340933	-1.24074	0.899811	+	Up cancer	4.43254	0.000295631	ENST00000361434	8	ENSG00000072071	17	ENSG00000072071.17	ADGRL1	protein_coding
0.215422	-1.02886	0.813436	+	Up cancer	2.00978	0.0202345	ENST00000592164	1	ENSG00000072071	17	ENSG00000072071.17	ADGRL1	protein_coding
-1.26728	0.808853	0.458429	+	Down SKOV-3	4.46763	0.00027868	ENST00000588677	1	ENSG00000072071	17	ENSG00000072071.17	ADGRL1	protein_coding
-1.27551	0.911036	0.364471	+	Down SKOV-3	5.55531	5.54e-05	ENST00000588387	2	ENSG00000267169	2	ENSG00000267169.2	ADGRL1-AS1	lncRNA
-1.1657	1.10074	0.0649567	+	Down SKOV-3	5.37988	7.13e-05	ENST00000588658	1	ENSG00000267169	2	ENSG00000267169.2	ADGRL1-AS1	lncRNA
0.734737	0.441741	-1.17648	+	Down PEO-4	2.8771	0.00410718	ENST00000674333	1	ENSG00000117114	21	ENSG00000117114.21	ADGRL2	protein_coding
0.215021	0.97978	-1.1948	+	Down PEO-4	4.22688	0.000409032	ENST00000686636	1	ENSG00000117114	21	ENSG00000117114.21	ADGRL2	protein_coding
0.486201	0.779001	-1.2652	+	Down PEO-4	4.29107	0.000369924	ENST00000674393	1	ENSG00000117114	21	ENSG00000117114.21	ADGRL2	protein_coding
0.398565	0.724127	-1.12269	+	Down PEO-4	2.39764	0.00984275	ENST00000472424	2	ENSG00000117114	21	ENSG00000117114.21	ADGRL2	protein_coding
0.449446	0.811193	-1.26064	+	Down PEO-4	4.32504	0.000350922	ENST00000674442	1	ENSG00000117114	21	ENSG00000117114.21	ADGRL2	protein_coding
0.570031	0.713695	-1.28373	+	Down PEO-4	4.5522	0.000244049	ENST00000674208	1	ENSG00000117114	21	ENSG00000117114.21	ADGRL2	protein_coding
0.83896	0.473344	-1.3123	+	Down PEO-4	6.47793	1.64e-05	ENST00000626055	2	ENSG00000197894	12	ENSG00000197894.12	ADH5	protein_coding
0.79247	0.522979	-1.31545	+	Down PEO-4	6.15224	2.5e-05	ENST00000502590	5	ENSG00000197894	12	ENSG00000197894.12	ADH5	protein_coding
0.996432	0.225909	-1.22234	+	Down PEO-4	5.00877	0.000122347	ENST00000512621	5	ENSG00000197894	12	ENSG00000197894.12	ADH5	protein_coding
0.114385	1.00575	-1.12014	+	Down PEO-4	3.44982	0.00149884	ENST00000508511	5	ENSG00000197894	12	ENSG00000197894.12	ADH5	protein_coding
0.542536	0.602012	-1.14455	+	Down PEO-4	2.45446	0.00888924	ENST00000507102	5	ENSG00000197894	12	ENSG00000197894.12	ADH5	protein_coding
0.610479	0.707435	-1.31791	+	Down PEO-4	5.82004	3.87e-05	ENST00000296412	14	ENSG00000197894	12	ENSG00000197894.12	ADH5	protein_coding
-0.766807	1.13376	-0.366954	+	Down cancer	2.56034	0.00732204	ENST00000327435	11	ENSG00000182551	14	ENSG00000182551.14	ADI1	protein_coding
-1.08239	0.0370161	1.04538	+	Down SKOV-3	3.39425	0.00165063	ENST00000382093	5	ENSG00000182551	14	ENSG00000182551.14	ADI1	protein_coding
-0.218039	1.18593	-0.967896	+	Down cancer	3.97801	0.000613481	ENST00000340990	10	ENSG00000159346	13	ENSG00000159346.13	ADIPOR1	protein_coding
-0.826192	-0.109794	0.935986	+	Up PEO-4	1.65472	0.0397821	ENST00000495562	5	ENSG00000159346	13	ENSG00000159346.13	ADIPOR1	protein_coding
-0.826142	1.24227	-0.416128	+	Down cancer	4.02262	0.000568093	ENST00000357103	5	ENSG00000006831	10	ENSG00000006831.10	ADIPOR2	protein_coding
-0.936364	-0.279345	1.21571	+	Up PEO-4	4.22074	0.000412713	ENST00000372013	8	ENSG00000148671	14	ENSG00000148671.14	ADIRF	protein_coding
-0.465325	-0.709243	1.17457	+	Up PEO-4	2.81637	0.00458351	ENST00000609170	1	ENSG00000272734	1	ENSG00000272734.1	ADIRF-AS1	lncRNA
-0.0719878	-0.988447	1.06044	+	Up PEO-4	2.83924	0.0043976	ENST00000418273	2	ENSG00000272734	1	ENSG00000272734.1	ADIRF-AS1	lncRNA
-0.598573	-0.610234	1.20881	+	Up PEO-4	3.11676	0.00267802	ENST00000609111	1	ENSG00000272734	1	ENSG00000272734.1	ADIRF-AS1	lncRNA
0.513484	0.691014	-1.2045	+	Down PEO-4	3.11708	0.00267693	ENST00000672429	1	ENSG00000156110	15	ENSG00000156110.15	ADK	protein_coding
-1.01443	0.0458114	0.968618	+	Down SKOV-3	2.46104	0.00878657	ENST00000372734	5	ENSG00000156110	15	ENSG00000156110.15	ADK	protein_coding
0.0882515	1.0291	-1.11735	+	Down PEO-4	3.60517	0.00114386	ENST00000278175	10	ENSG00000148926	10	ENSG00000148926.10	ADM	protein_coding
0.287953	0.791358	-1.07931	+	Down PEO-4	2.2359	0.0132756	ENST00000528655	5	ENSG00000148926	10	ENSG00000148926.10	ADM	protein_coding
0.833647	0.403639	-1.23729	+	Down PEO-4	3.96697	0.000624361	ENST00000395738	2	ENSG00000128165	9	ENSG00000128165.9	ADM2	protein_coding
-1.22293	0.161763	1.06117	+	Down SKOV-3	6.43461	1.74e-05	ENST00000420022	4	ENSG00000224420	4	ENSG00000224420.4	ADM5	protein_coding
0.84973	0.205868	-1.0556	+	Down PEO-4	2.24626	0.0130287	ENST00000526906	1	ENSG00000254554	1	ENSG00000254554.1	ADM-DT	lncRNA
-0.979087	1.1357	-0.156612	+	Down cancer	3.42347	0.00156819	ENST00000621696	5	ENSG00000101126	18	ENSG00000101126.18	ADNP	protein_coding
-1.03254	0.434041	0.598501	+	Down SKOV-3	1.72562	0.0347509	ENST00000396029	8	ENSG00000101126	18	ENSG00000101126.18	ADNP	protein_coding
-1.20665	0.430447	0.776206	+	Down SKOV-3	3.30752	0.00191552	ENST00000396032	8	ENSG00000101126	18	ENSG00000101126.18	ADNP	protein_coding
-1.17708	0.268836	0.908249	+	Down SKOV-3	3.46389	0.00146258	ENST00000371602	9	ENSG00000101126	18	ENSG00000101126.18	ADNP	protein_coding
0.756465	0.483229	-1.23969	+	Down PEO-4	3.73186	0.000923218	ENST00000262198	9	ENSG00000101544	9	ENSG00000101544.9	ADNP2	protein_coding
0.0505315	1.00689	-1.05743	+	Down cancer	2.92559	0.00375925	ENST00000373783	3	ENSG00000181915	5	ENSG00000181915.5	ADO	protein_coding
-1.15954	0.116746	1.04279	+	Down SKOV-3	4.3014	0.00036441	ENST00000618295	1	ENSG00000163485	17	ENSG00000163485.17	ADORA1	protein_coding
-1.29085	0.352392	0.938462	+	Down SKOV-3	6.94249	9.23e-06	ENST00000367235	1	ENSG00000163485	17	ENSG00000163485.17	ADORA1	protein_coding
0.156627	1.0761	-1.23273	+	Down PEO-4	7.91699	2.93e-06	ENST00000611543	4	ENSG00000128271	22	ENSG00000128271.22	ADORA2A	protein_coding
-0.353679	1.29541	-0.941735	+	Down cancer	7.47703	4.81e-06	ENST00000304222	3	ENSG00000170425	4	ENSG00000170425.4	ADORA2B	protein_coding
-0.719833	0.970102	-0.250269	+	Down cancer	1.57544	0.0463092	ENST00000569534	5	ENSG00000159322	18	ENSG00000159322.18	ADPGK	protein_coding
-0.840972	1.28659	-0.445621	+	Down cancer	5.23428	8.78e-05	ENST00000456471	3	ENSG00000159322	18	ENSG00000159322.18	ADPGK	protein_coding
-0.5964	1.28387	-0.687473	+	Down cancer	4.5117	0.000260198	ENST00000311669	12	ENSG00000159322	18	ENSG00000159322.18	ADPGK	protein_coding
-1.24294	1.00062	0.242323	+	Down SKOV-3	5.7491	4.26e-05	ENST00000562621	1	ENSG00000159322	18	ENSG00000159322.18	ADPGK	protein_coding
-1.26875	0.541747	0.727003	+	Down SKOV-3	4.21453	0.000416843	ENST00000567941	5	ENSG00000159322	18	ENSG00000159322.18	ADPGK	protein_coding
-1.25639	0.70991	0.54648	+	Down SKOV-3	3.92606	0.000669834	ENST00000563592	5	ENSG00000260898	6	ENSG00000260898.6	ADPGK-AS1	lncRNA
-0.807996	1.23472	-0.426729	+	Down cancer	3.81471	0.000804501	ENST00000357003	8	ENSG00000144843	12	ENSG00000144843.12	ADPRH	protein_coding
0.789059	0.281771	-1.07083	+	Down PEO-4	2.18005	0.0147121	ENST00000356501	8	ENSG00000153531	15	ENSG00000153531.15	ADPRHL1	protein_coding
-0.465568	1.07422	-0.60865	+	Down cancer	1.95978	0.0222572	ENST00000468843	1	ENSG00000170222	12	ENSG00000170222.12	ADPRM	protein_coding
-0.398261	1.21571	-0.817445	+	Down cancer	3.55837	0.00124134	ENST00000379774	5	ENSG00000170222	12	ENSG00000170222.12	ADPRM	protein_coding
-0.0261975	1.04571	-1.01952	+	Down cancer	2.92265	0.00377849	ENST00000373178	5	ENSG00000116863	11	ENSG00000116863.11	ADPRS	protein_coding
-0.395443	1.08635	-0.690911	+	Down cancer	2.10604	0.0168813	ENST00000306675	5	ENSG00000170214	5	ENSG00000170214.5	ADRA1B	protein_coding
-1.19807	0.58734	0.610731	+	Down SKOV-3	2.98621	0.00337681	ENST00000280155	4	ENSG00000150594	7	ENSG00000150594.7	ADRA2A	protein_coding
0.198017	0.927363	-1.12538	+	Down PEO-4	3.02711	0.00314507	ENST00000305988	6	ENSG00000169252	6	ENSG00000169252.6	ADRB2	protein_coding
1.19526	-0.163507	-1.03176	+	Up SKOV-3	4.84846	0.000155284	ENST00000253003	7	ENSG00000130706	13	ENSG00000130706.13	ADRM1	protein_coding
0.691812	0.585825	-1.27764	+	Down PEO-4	4.3572	0.000333441	ENST00000491935	5	ENSG00000130706	13	ENSG00000130706.13	ADRM1	protein_coding
-0.624223	-0.523977	1.1482	+	Up PEO-4	2.49432	0.00826647	ENST00000462554	2	ENSG00000130706	13	ENSG00000130706.13	ADRM1	protein_coding
-0.219557	0.98439	-0.764833	+	Down cancer	1.7076	0.0359683	ENST00000679904	1	ENSG00000239900	14	ENSG00000239900.14	ADSL	protein_coding
-0.271205	1.02538	-0.754175	+	Down cancer	1.87002	0.0263958	ENST00000679723	1	ENSG00000239900	14	ENSG00000239900.14	ADSL	protein_coding
0.678829	0.499012	-1.17784	+	Down PEO-4	2.81028	0.00463264	ENST00000625194	4	ENSG00000239900	14	ENSG00000239900.14	ADSL	protein_coding
0.755491	0.467004	-1.22249	+	Down PEO-4	3.46655	0.00145648	ENST00000623632	4	ENSG00000239900	14	ENSG00000239900.14	ADSL	protein_coding
0.30721	0.796534	-1.10374	+	Down PEO-4	2.40601	0.00969569	ENST00000680978	1	ENSG00000239900	14	ENSG00000239900.14	ADSL	protein_coding
0.248795	1.00173	-1.25052	+	Down PEO-4	6.10722	2.64e-05	ENST00000623063	3	ENSG00000239900	14	ENSG00000239900.14	ADSL	protein_coding
0.559384	0.637629	-1.19701	+	Down PEO-4	2.98288	0.00339527	ENST00000216194	11	ENSG00000239900	14	ENSG00000239900.14	ADSL	protein_coding
0.684441	0.565332	-1.24977	+	Down PEO-4	3.76767	0.000870125	ENST00000636265	1	ENSG00000239900	14	ENSG00000239900.14	ADSL	protein_coding
-1.05246	0.96377	0.0886928	+	Down SKOV-3	2.65847	0.00611281	ENST00000675622	1	ENSG00000239900	14	ENSG00000239900.14	ADSL	protein_coding
0.809482	-1.21136	0.40188	+	Up SKOV-3	3.46996	0.00144856	ENST00000330877	7	ENSG00000185100	11	ENSG00000185100.11	ADSS1	protein_coding
0.451421	0.830015	-1.28144	+	Down PEO-4	4.97905	0.000127812	ENST00000366535	4	ENSG00000035687	10	ENSG00000035687.10	ADSS2	protein_coding
-1.02191	0.874842	0.147071	+	Down SKOV-3	2.14269	0.0157796	ENST00000462358	1	ENSG00000035687	10	ENSG00000035687.10	ADSS2	protein_coding
1.10678	-1.07511	-0.0316697	+	Up SKOV-3	3.9298	0.000665592	ENST00000414691	8	ENSG00000111863	13	ENSG00000111863.13	ADTRP	protein_coding
-1.10083	0.757492	0.343342	+	Down SKOV-3	2.30271	0.0117297	ENST00000266508	14	ENSG00000139154	16	ENSG00000139154.16	AEBP2	protein_coding
-0.739511	1.31909	-0.579578	+	Down cancer	6.00655	3.02e-05	ENST00000332810	4	ENSG00000181026	15	ENSG00000181026.15	AEN	protein_coding
-1.27255	0.728231	0.544319	+	Down SKOV-3	4.30396	0.000362973	ENST00000557927	1	ENSG00000181026	15	ENSG00000181026.15	AEN	protein_coding
-1.23797	0.63877	0.599204	+	Down SKOV-3	3.53604	0.00129157	ENST00000560174	1	ENSG00000181026	15	ENSG00000181026.15	AEN	protein_coding
-1.00002	0.195589	0.804432	+	Down SKOV-3	1.85467	0.0271917	ENST00000557787	1	ENSG00000181026	15	ENSG00000181026.15	AEN	protein_coding
-0.925772	1.28693	-0.361157	+	Down cancer	6.35717	1.92e-05	ENST00000358461	6	ENSG00000196526	11	ENSG00000196526.11	AFAP1	protein_coding
-1.00994	1.03587	-0.0259297	+	Down cancer	2.79997	0.00471928	ENST00000612691	1	ENSG00000196526	11	ENSG00000196526.11	AFAP1	protein_coding
-0.883141	1.22862	-0.34548	+	Down cancer	4.0785	0.000519548	ENST00000674004	1	ENSG00000272620	2	ENSG00000272620.2	AFAP1-AS1	lncRNA
-1.14284	1.08823	0.0546081	+	Down SKOV-3	4.6347	0.000213794	ENST00000608442	2	ENSG00000272620	2	ENSG00000272620.2	AFAP1-AS1	lncRNA
0.844167	0.481256	-1.32542	+	Down PEO-4	7.86991	3.03e-06	ENST00000513665	1	ENSG00000157510	14	ENSG00000157510.14	AFAP1L1	protein_coding
0.817783	0.506811	-1.32459	+	Down PEO-4	7.1789	6.9e-06	ENST00000515000	1	ENSG00000157510	14	ENSG00000157510.14	AFAP1L1	protein_coding
0.810364	0.516475	-1.32684	+	Down PEO-4	7.28719	6.01e-06	ENST00000455574	6	ENSG00000157510	14	ENSG00000157510.14	AFAP1L1	protein_coding
0.404544	0.880157	-1.2847	+	Down PEO-4	5.5437	5.64e-05	ENST00000296721	9	ENSG00000157510	14	ENSG00000157510.14	AFAP1L1	protein_coding
1.15733	-0.107231	-1.0501	+	Up SKOV-3	4.35375	0.000335354	ENST00000304129	9	ENSG00000169129	15	ENSG00000169129.15	AFAP1L2	protein_coding
0.723869	0.584727	-1.3086	+	Down PEO-4	5.4207	6.73e-05	ENST00000369271	7	ENSG00000169129	15	ENSG00000169129.15	AFAP1L2	protein_coding
0.494376	-1.06587	0.57149	+	Up cancer	1.89487	0.0251707	ENST00000491814	1	ENSG00000169129	15	ENSG00000169129.15	AFAP1L2	protein_coding
1.00893	0.0490408	-1.05797	+	Up SKOV-3	2.94192	0.00365199	ENST00000683244	1	ENSG00000130396	21	ENSG00000130396.21	AFDN	protein_coding
-0.418313	1.04059	-0.622277	+	Down cancer	1.78194	0.0312259	ENST00000400825	8	ENSG00000130396	21	ENSG00000130396.21	AFDN	protein_coding
0.372743	0.644957	-1.0177	+	Down PEO-4	1.68798	0.0373486	ENST00000507704	5	ENSG00000130396	21	ENSG00000130396.21	AFDN	protein_coding
-1.13236	0.799467	0.332892	+	Down SKOV-3	2.62498	0.00649819	ENST00000511503	1	ENSG00000130396	21	ENSG00000130396.21	AFDN	protein_coding
-1.17284	0.686764	0.486072	+	Down SKOV-3	2.76976	0.00498822	ENST00000511637	5	ENSG00000130396	21	ENSG00000130396.21	AFDN	protein_coding
1.07368	-0.0853485	-0.988336	+	Up SKOV-3	2.93307	0.0037099	ENST00000307808	10	ENSG00000172493	23	ENSG00000172493.23	AFF1	protein_coding
0.983129	0.234136	-1.21726	+	Down PEO-4	4.71062	0.000190846	ENST00000395146	9	ENSG00000172493	23	ENSG00000172493.23	AFF1	protein_coding
0.85058	0.210549	-1.06113	+	Down PEO-4	2.28044	0.0122188	ENST00000544085	6	ENSG00000172493	23	ENSG00000172493.23	AFF1	protein_coding
0.79946	0.213839	-1.0133	+	Down PEO-4	1.90343	0.0247683	ENST00000507468	5	ENSG00000172493	23	ENSG00000172493.23	AFF1	protein_coding
0.349496	0.66405	-1.01355	+	Down PEO-4	1.68758	0.0373734	ENST00000504956	5	ENSG00000172493	23	ENSG00000172493.23	AFF1	protein_coding
1.22278	-0.397933	-0.824843	+	Up SKOV-3	3.69059	0.000987392	ENST00000317233	8	ENSG00000144218	21	ENSG00000144218.21	AFF3	protein_coding
-1.04245	1.15734	-0.114892	+	Down cancer	4.26168	0.000387154	ENST00000378595	7	ENSG00000072364	13	ENSG00000072364.13	AFF4	protein_coding
-0.115627	1.08241	-0.966781	+	Down cancer	2.87886	0.00409255	ENST00000421773	1	ENSG00000072364	13	ENSG00000072364.13	AFF4	protein_coding
-0.11402	1.11532	-1.0013	+	Down cancer	3.36934	0.00172186	ENST00000265343	10	ENSG00000072364	13	ENSG00000072364.13	AFF4	protein_coding
1.02644	-0.092046	-0.93439	+	Up SKOV-3	2.3771	0.0102254	ENST00000368977	9	ENSG00000135537	17	ENSG00000135537.17	AFG1L	protein_coding
-0.53419	1.24258	-0.708391	+	Down cancer	3.6779	0.00100927	ENST00000423742	1	ENSG00000223959	9	ENSG00000223959.9	AFG3L1P	transcribed_unitary_pseudogene
-0.342103	1.17893	-0.836828	+	Down cancer	3.17109	0.00243666	ENST00000421164	5	ENSG00000223959	9	ENSG00000223959.9	AFG3L1P	transcribed_unitary_pseudogene
0.912282	0.0780759	-0.990358	+	Up SKOV-3	2.11707	0.0165438	ENST00000269143	8	ENSG00000141385	12	ENSG00000141385.12	AFG3L2	protein_coding
-1.10378	0.914516	0.189267	+	Down SKOV-3	2.79052	0.00480136	ENST00000588893	1	ENSG00000141385	12	ENSG00000141385.12	AFG3L2	protein_coding
-0.637199	-0.379673	1.01687	+	Up PEO-4	1.67719	0.0381215	ENST00000588800	5	ENSG00000183077	16	ENSG00000183077.16	AFMID	protein_coding
-0.471751	-0.591971	1.06372	+	Up PEO-4	1.89001	0.025404	ENST00000591952	5	ENSG00000183077	16	ENSG00000183077.16	AFMID	protein_coding
-0.83507	-0.0618822	0.896952	+	Down SKOV-3	1.54983	0.0486146	ENST00000588199	5	ENSG00000183077	16	ENSG00000183077.16	AFMID	protein_coding
-1.02959	0.0363021	0.993286	+	Down SKOV-3	2.66844	0.00599844	ENST00000409257	10	ENSG00000183077	16	ENSG00000183077.16	AFMID	protein_coding
-1.14208	0.120212	1.02187	+	Down SKOV-3	3.83231	0.000781077	ENST00000592988	5	ENSG00000183077	16	ENSG00000183077.16	AFMID	protein_coding
0.777928	0.464991	-1.24292	+	Down PEO-4	3.84871	0.00075934	ENST00000506853	5	ENSG00000038002	9	ENSG00000038002.9	AGA	protein_coding
0.786431	0.501758	-1.28819	+	Down PEO-4	4.93315	0.000136787	ENST00000264595	7	ENSG00000038002	9	ENSG00000038002.9	AGA	protein_coding
0.978198	-1.11762	0.139426	+	Up SKOV-3	3.23775	0.00216653	ENST00000635100	1	ENSG00000157985	19	ENSG00000157985.19	AGAP1	protein_coding
0.213703	-1.04625	0.832552	+	Up cancer	2.14731	0.015646	ENST00000304032	13	ENSG00000157985	19	ENSG00000157985.19	AGAP1	protein_coding
-0.117719	-1.01553	1.13325	+	Up PEO-4	3.66971	0.00102332	ENST00000409538	5	ENSG00000157985	19	ENSG00000157985.19	AGAP1	protein_coding
-0.41007	1.29782	-0.887746	+	Down cancer	6.30099	2.08e-05	ENST00000257897	7	ENSG00000135439	12	ENSG00000135439.12	AGAP2	protein_coding
0.36853	0.925765	-1.29429	+	Down PEO-4	6.86614	1.01e-05	ENST00000542466	2	ENSG00000255737	2	ENSG00000255737.2	AGAP2-AS1	lncRNA
-0.514473	-0.623612	1.13808	+	Up PEO-4	2.41019	0.00962087	ENST00000490839	1	ENSG00000133612	19	ENSG00000133612.19	AGAP3	protein_coding
-1.24272	0.785478	0.457239	+	Down SKOV-3	3.86999	0.000735089	ENST00000467250	1	ENSG00000133612	19	ENSG00000133612.19	AGAP3	protein_coding
-1.16099	0.866315	0.294678	+	Down SKOV-3	3.09361	0.00278943	ENST00000463381	5	ENSG00000133612	19	ENSG00000133612.19	AGAP3	protein_coding
-1.17039	0.931681	0.238711	+	Down SKOV-3	3.51522	0.00133776	ENST00000397238	7	ENSG00000133612	19	ENSG00000133612.19	AGAP3	protein_coding
-1.15965	0.545675	0.61398	+	Down SKOV-3	2.59079	0.00691894	ENST00000478320	1	ENSG00000133612	19	ENSG00000133612.19	AGAP3	protein_coding
-1.23032	0.663734	0.566585	+	Down SKOV-3	3.43288	0.00154302	ENST00000622464	4	ENSG00000133612	19	ENSG00000133612.19	AGAP3	protein_coding
-1.20437	0.319999	0.884371	+	Down SKOV-3	3.69588	0.000979564	ENST00000473633	1	ENSG00000133612	19	ENSG00000133612.19	AGAP3	protein_coding
-1.07046	0.957797	0.112663	+	Down SKOV-3	2.74788	0.00518936	ENST00000616763	6	ENSG00000188234	15	ENSG00000188234.15	AGAP4	protein_coding
-0.949279	0.846041	0.103238	+	Down SKOV-3	1.75129	0.033109	ENST00000679810	1	ENSG00000204149	15	ENSG00000204149.15	AGAP6	protein_coding
-0.816815	0.956915	-0.140101	+	Down cancer	1.70811	0.0359309	ENST00000452145	6	ENSG00000204172	12	ENSG00000204172.12	AGAP9	protein_coding
-1.13157	0.473789	0.657785	+	Down SKOV-3	2.38307	0.01011	ENST00000529154	5	ENSG00000165923	17	ENSG00000165923.17	AGBL2	protein_coding
0.368458	0.867634	-1.23609	+	Down PEO-4	4.12291	0.000483679	ENST00000476700	5	ENSG00000146856	14	ENSG00000146856.14	AGBL3	protein_coding
-0.396727	1.08011	-0.683386	+	Down cancer	2.05893	0.018432	ENST00000477136	5	ENSG00000084693	16	ENSG00000084693.16	AGBL5	protein_coding
0.160539	0.970184	-1.13072	+	Down PEO-4	3.31436	0.00189224	ENST00000323064	12	ENSG00000084693	16	ENSG00000084693.16	AGBL5	protein_coding
0.379094	0.800998	-1.18009	+	Down PEO-4	3.06847	0.00291949	ENST00000360131	5	ENSG00000084693	16	ENSG00000084693.16	AGBL5	protein_coding
0.51774	0.757243	-1.27498	+	Down PEO-4	4.44433	0.000289653	ENST00000451003	5	ENSG00000084693	16	ENSG00000084693.16	AGBL5	protein_coding
0.503527	0.631105	-1.13463	+	Down PEO-4	2.38694	0.0100384	ENST00000441931	1	ENSG00000084693	16	ENSG00000084693.16	AGBL5	protein_coding
-1.25178	0.707426	0.544353	+	Down SKOV-3	3.83595	0.00077616	ENST00000484849	5	ENSG00000204305	16	ENSG00000204305.16	AGER	protein_coding
-1.13258	0.566618	0.565958	+	Down SKOV-3	2.3508	0.010725	ENST00000469940	5	ENSG00000204305	16	ENSG00000204305.16	AGER	protein_coding
0.830105	0.430482	-1.26059	+	Down PEO-4	4.41971	0.000301685	ENST00000310078	13	ENSG00000173744	18	ENSG00000173744.18	AGFG1	protein_coding
0.954873	0.106134	-1.06101	+	Down PEO-4	2.67066	0.00597339	ENST00000409979	6	ENSG00000173744	18	ENSG00000173744.18	AGFG1	protein_coding
1.02109	0.11784	-1.13893	+	Down PEO-4	3.78585	0.000844915	ENST00000458212	1	ENSG00000173744	18	ENSG00000173744.18	AGFG1	protein_coding
0.872883	0.316875	-1.18976	+	Down PEO-4	3.44367	0.00151518	ENST00000409171	5	ENSG00000173744	18	ENSG00000173744.18	AGFG1	protein_coding
-1.1591	1.15818	0.000921106	+	Down cancer	7.31626	5.81e-06	ENST00000429987	1	ENSG00000106351	13	ENSG00000106351.13	AGFG2	protein_coding
-1.1212	1.17802	-0.0568184	+	Down cancer	6.43897	1.73e-05	ENST00000474713	1	ENSG00000106351	13	ENSG00000106351.13	AGFG2	protein_coding
-1.09786	1.21436	-0.116498	+	Down cancer	7.59373	4.15e-06	ENST00000430857	5	ENSG00000106351	13	ENSG00000106351.13	AGFG2	protein_coding
-1.30025	0.941644	0.358604	+	Down SKOV-3	8.07848	2.3e-06	ENST00000300176	9	ENSG00000106351	13	ENSG00000106351.13	AGFG2	protein_coding
-0.955942	1.26048	-0.304539	+	Down cancer	5.62532	5.05e-05	ENST00000648068	1	ENSG00000006530	18	ENSG00000006530.18	AGK	protein_coding
-0.866161	1.23963	-0.373465	+	Down cancer	4.18187	0.000440072	ENST00000649286	2	ENSG00000006530	18	ENSG00000006530.18	AGK	protein_coding
-1.18688	0.737912	0.448971	+	Down SKOV-3	2.99094	0.00334808	ENST00000647898	1	ENSG00000006530	18	ENSG00000006530.18	AGK	protein_coding
-1.02969	0.710943	0.318747	+	Down SKOV-3	1.82171	0.028943	ENST00000496784	1	ENSG00000006530	18	ENSG00000006530.18	AGK	protein_coding
-1.06479	0.727595	0.337195	+	Down SKOV-3	2.03024	0.0194512	ENST00000650547	1	ENSG00000006530	18	ENSG00000006530.18	AGK	protein_coding
-1.04465	0.628014	0.416633	+	Down SKOV-3	1.80727	0.0297566	ENST00000649014	1	ENSG00000006530	18	ENSG00000006530.18	AGK	protein_coding
0.0921648	-1.07786	0.985691	+	Up cancer	2.94897	0.00360751	ENST00000375826	4	ENSG00000116771	6	ENSG00000116771.6	AGMAT	protein_coding
-0.732902	1.30483	-0.571927	+	Down cancer	5.29412	8.08e-05	ENST00000395499	5	ENSG00000204310	13	ENSG00000204310.13	AGPAT1	protein_coding
-1.06307	1.17683	-0.113754	+	Down cancer	4.91826	0.000139631	ENST00000375107	8	ENSG00000204310	13	ENSG00000204310.13	AGPAT1	protein_coding
-1.00174	0.874202	0.12754	+	Down SKOV-3	2.04456	0.0189358	ENST00000490711	5	ENSG00000204310	13	ENSG00000204310.13	AGPAT1	protein_coding
-0.543122	1.07038	-0.527262	+	Down cancer	1.91678	0.0241499	ENST00000470861	1	ENSG00000169692	13	ENSG00000169692.13	AGPAT2	protein_coding
0.466019	0.798199	-1.26422	+	Down PEO-4	4.34659	0.000339427	ENST00000371694	7	ENSG00000169692	13	ENSG00000169692.13	AGPAT2	protein_coding
0.522608	0.784966	-1.30757	+	Down PEO-4	5.67213	4.74e-05	ENST00000371696	7	ENSG00000169692	13	ENSG00000169692.13	AGPAT2	protein_coding
-0.933634	1.05401	-0.120372	+	Down cancer	2.53165	0.00771999	ENST00000467358	5	ENSG00000160216	21	ENSG00000160216.21	AGPAT3	protein_coding
-0.124834	0.947753	-0.822918	+	Down cancer	1.68864	0.0373013	ENST00000398063	6	ENSG00000160216	21	ENSG00000160216.21	AGPAT3	protein_coding
0.761279	0.528097	-1.28938	+	Down PEO-4	4.85708	0.000153146	ENST00000479117	5	ENSG00000160216	21	ENSG00000160216.21	AGPAT3	protein_coding
-0.976993	0.85436	0.122633	+	Down SKOV-3	1.88069	0.0258513	ENST00000484865	1	ENSG00000160216	21	ENSG00000160216.21	AGPAT3	protein_coding
1.02747	0.204611	-1.23208	+	Down PEO-4	5.89898	3.49e-05	ENST00000320285	9	ENSG00000026652	15	ENSG00000026652.15	AGPAT4	protein_coding
0.63435	0.676446	-1.3108	+	Down PEO-4	5.41903	6.74e-05	ENST00000624499	2	ENSG00000026652	15	ENSG00000026652.15	AGPAT4	protein_coding
0.750881	0.41269	-1.16357	+	Down PEO-4	2.78323	0.00486813	ENST00000518327	1	ENSG00000155189	12	ENSG00000155189.12	AGPAT5	protein_coding
0.140816	0.896667	-1.03748	+	Down PEO-4	2.2951	0.0118879	ENST00000523586	1	ENSG00000155189	12	ENSG00000155189.12	AGPAT5	protein_coding
0.435735	0.841891	-1.27763	+	Down PEO-4	4.94478	0.000134483	ENST00000285518	11	ENSG00000155189	12	ENSG00000155189.12	AGPAT5	protein_coding
0.540133	0.751719	-1.29185	+	Down PEO-4	4.89832	0.000143943	ENST00000523234	5	ENSG00000155189	12	ENSG00000155189.12	AGPAT5	protein_coding
1.23732	-0.214183	-1.02314	+	Up SKOV-3	6.02012	2.95e-05	ENST00000681300	1	ENSG00000018510	18	ENSG00000018510.18	AGPS	protein_coding
1.21059	-0.199751	-1.01084	+	Up SKOV-3	4.9116	0.000141248	ENST00000680910	1	ENSG00000018510	18	ENSG00000018510.18	AGPS	protein_coding
1.04824	0.175065	-1.2233	+	Down PEO-4	6.05539	2.81e-05	ENST00000681449	1	ENSG00000018510	18	ENSG00000018510.18	AGPS	protein_coding
0.894419	0.24282	-1.13724	+	Down PEO-4	2.98268	0.00339631	ENST00000679459	1	ENSG00000018510	18	ENSG00000018510.18	AGPS	protein_coding
0.791303	0.315092	-1.1064	+	Down PEO-4	2.412	0.00958963	ENST00000681891	1	ENSG00000018510	18	ENSG00000018510.18	AGPS	protein_coding
0.694611	0.596568	-1.29118	+	Down PEO-4	4.72993	0.000185381	ENST00000264167	11	ENSG00000018510	18	ENSG00000018510.18	AGPS	protein_coding
1.031	-0.566001	-0.464999	+	Up SKOV-3	1.70308	0.0362767	ENST00000379370	7	ENSG00000188157	15	ENSG00000188157.15	AGRN	protein_coding
-1.19381	0.762941	0.430868	+	Down SKOV-3	3.12032	0.00266155	ENST00000461111	1	ENSG00000188157	15	ENSG00000188157.15	AGRN	protein_coding
0.719863	0.304503	-1.02437	+	Down PEO-4	1.80903	0.0296623	ENST00000628899	1	ENSG00000135049	16	ENSG00000135049.16	AGTPBP1	protein_coding
0.780504	0.497242	-1.27775	+	Down PEO-4	4.60263	0.000225146	ENST00000376080	2	ENSG00000135049	16	ENSG00000135049.16	AGTPBP1	protein_coding
0.959339	0.270637	-1.22998	+	Down PEO-4	4.73706	0.000183377	ENST00000357081	8	ENSG00000135049	16	ENSG00000135049.16	AGTPBP1	protein_coding
1.10638	-0.264514	-0.841869	+	Up SKOV-3	2.54651	0.00751595	ENST00000471765	1	ENSG00000177674	16	ENSG00000177674.16	AGTRAP	protein_coding
0.805879	0.480774	-1.28665	+	Down PEO-4	4.99066	0.000125789	ENST00000376637	7	ENSG00000177674	16	ENSG00000177674.16	AGTRAP	protein_coding
0.818441	0.484398	-1.30284	+	Down PEO-4	5.70918	4.5e-05	ENST00000314340	10	ENSG00000177674	16	ENSG00000177674.16	AGTRAP	protein_coding
0.865269	0.296383	-1.16165	+	Down PEO-4	3.09614	0.0027777	ENST00000376629	8	ENSG00000177674	16	ENSG00000177674.16	AGTRAP	protein_coding
0.112641	0.988491	-1.10113	+	Down PEO-4	3.15354	0.00251316	ENST00000494437	1	ENSG00000177674	16	ENSG00000177674.16	AGTRAP	protein_coding
0.201714	0.808103	-1.00982	+	Down PEO-4	1.90683	0.0246047	ENST00000400895	6	ENSG00000177674	16	ENSG00000177674.16	AGTRAP	protein_coding
-0.908011	-0.0702925	0.978304	+	Down SKOV-3	2.04967	0.0187501	ENST00000376627	6	ENSG00000177674	16	ENSG00000177674.16	AGTRAP	protein_coding
-0.768815	1.26376	-0.49495	+	Down cancer	4.22318	0.000411213	ENST00000483900	1	ENSG00000153207	16	ENSG00000153207.16	AHCTF1	protein_coding
0.21646	1.00652	-1.22298	+	Down PEO-4	5.17801	9.49e-05	ENST00000648844	2	ENSG00000153207	16	ENSG00000153207.16	AHCTF1	protein_coding
0.779171	0.440823	-1.21999	+	Down PEO-4	3.4938	0.00139009	ENST00000420969	1	ENSG00000226121	2	ENSG00000226121.2	AHCTF1P1	processed_pseudogene
0.111732	-1.02892	0.917187	+	Up cancer	2.32331	0.0112808	ENST00000473516	1	ENSG00000101444	13	ENSG00000101444.13	AHCY	protein_coding
-0.812723	-0.440762	1.25348	+	Up PEO-4	4.17962	0.000441402	ENST00000606061	1	ENSG00000101444	13	ENSG00000101444.13	AHCY	protein_coding
1.04569	-1.14798	0.102285	+	Up SKOV-3	4.15428	0.000459741	ENST00000359172	3	ENSG00000168710	18	ENSG00000168710.18	AHCYL1	protein_coding
1.04521	0.103845	-1.14906	+	Down PEO-4	4.165	0.000452034	ENST00000369799	10	ENSG00000168710	18	ENSG00000168710.18	AHCYL1	protein_coding
-0.652063	1.18143	-0.52937	+	Down cancer	2.82251	0.00453545	ENST00000446544	6	ENSG00000158467	17	ENSG00000158467.17	AHCYL2	protein_coding
-0.208577	0.956103	-0.747526	+	Down cancer	1.56677	0.0470437	ENST00000466924	1	ENSG00000158467	17	ENSG00000158467.17	AHCYL2	protein_coding
0.188863	0.770177	-0.959039	+	Down PEO-4	1.6184	0.0426276	ENST00000325006	8	ENSG00000158467	17	ENSG00000158467.17	AHCYL2	protein_coding
-0.113155	-0.852239	0.965394	+	Up PEO-4	1.82858	0.0285729	ENST00000642245	1	ENSG00000126705	15	ENSG00000126705.15	AHDC1	protein_coding
-0.719544	-0.277315	0.996859	+	Up PEO-4	1.6842	0.0376225	ENST00000247087	10	ENSG00000126705	15	ENSG00000126705.15	AHDC1	protein_coding
-0.519369	-0.559753	1.07912	+	Up PEO-4	1.97226	0.0217267	ENST00000374011	6	ENSG00000126705	15	ENSG00000126705.15	AHDC1	protein_coding
-0.62199	-0.569103	1.19109	+	Up PEO-4	2.90951	0.00386926	ENST00000673934	1	ENSG00000126705	15	ENSG00000126705.15	AHDC1	protein_coding
-1.07528	0.21232	0.862963	+	Down SKOV-3	2.40338	0.00973987	ENST00000646642	1	ENSG00000126705	15	ENSG00000126705.15	AHDC1	protein_coding
-0.449889	1.07187	-0.621983	+	Down cancer	1.95402	0.0225025	ENST00000680033	1	ENSG00000135541	22	ENSG00000135541.22	AHI1	protein_coding
0.414612	0.630689	-1.0453	+	Down PEO-4	1.81275	0.0294547	ENST00000681670	1	ENSG00000135541	22	ENSG00000135541.22	AHI1	protein_coding
0.540891	0.558835	-1.09973	+	Down PEO-4	2.10679	0.0168601	ENST00000327035	10	ENSG00000135541	22	ENSG00000135541.22	AHI1	protein_coding
-0.980211	0.84768	0.132531	+	Down SKOV-3	1.87596	0.0260863	ENST00000681556	1	ENSG00000135541	22	ENSG00000135541.22	AHI1	protein_coding
-1.08283	0.605287	0.477542	+	Down SKOV-3	2.01038	0.020212	ENST00000681596	1	ENSG00000135541	22	ENSG00000135541.22	AHI1	protein_coding
0.324233	-1.04059	0.716354	+	Up cancer	1.88372	0.0257057	ENST00000378024	9	ENSG00000124942	14	ENSG00000124942.14	AHNAK	protein_coding
-1.08485	0.695929	0.38892	+	Down SKOV-3	2.10307	0.0169777	ENST00000257247	11	ENSG00000124942	14	ENSG00000124942.14	AHNAK	protein_coding
0.889444	-1.25411	0.364666	+	Up SKOV-3	4.66207	0.000205396	ENST00000555122	1	ENSG00000185567	7	ENSG00000185567.7	AHNAK2	protein_coding
1.03921	-1.18279	0.14358	+	Up SKOV-3	4.68281	0.000199511	ENST00000557457	1	ENSG00000185567	7	ENSG00000185567.7	AHNAK2	protein_coding
1.02871	-1.23678	0.208074	+	Up SKOV-3	6.13983	2.53e-05	ENST00000333244	6	ENSG00000185567	7	ENSG00000185567.7	AHNAK2	protein_coding
0.790805	0.489358	-1.28016	+	Down PEO-4	4.71509	0.000189515	ENST00000492120	1	ENSG00000106546	14	ENSG00000106546.14	AHR	protein_coding
0.909171	0.374148	-1.28332	+	Down PEO-4	5.86872	3.63e-05	ENST00000242057	9	ENSG00000106546	14	ENSG00000106546.14	AHR	protein_coding
0.520538	0.775616	-1.29615	+	Down PEO-4	5.1475	9.95e-05	ENST00000463496	1	ENSG00000106546	14	ENSG00000106546.14	AHR	protein_coding
-0.733193	1.29992	-0.56673	+	Down cancer	5.10831	0.000105686	ENST00000507048	1	ENSG00000063438	20	ENSG00000063438.20	AHRR	protein_coding
-0.382094	-0.635823	1.01792	+	Up PEO-4	1.68092	0.0378575	ENST00000556963	5	ENSG00000100591	8	ENSG00000100591.8	AHSA1	protein_coding
-1.09683	0.113255	0.983577	+	Down SKOV-3	3.08688	0.00282357	ENST00000216479	8	ENSG00000100591	8	ENSG00000100591.8	AHSA1	protein_coding
-1.1132	0.697006	0.416194	+	Down SKOV-3	2.29059	0.0119846	ENST00000471542	5	ENSG00000173209	23	ENSG00000173209.23	AHSA2P	transcribed_unitary_pseudogene
-1.11094	0.751041	0.359894	+	Down SKOV-3	2.35951	0.0105548	ENST00000357022	6	ENSG00000173209	23	ENSG00000173209.23	AHSA2P	transcribed_unitary_pseudogene
-1.1257	0.907267	0.218431	+	Down SKOV-3	2.93675	0.00368691	ENST00000643913	1	ENSG00000173209	23	ENSG00000173209.23	AHSA2P	transcribed_unitary_pseudogene
-1.12866	1.02426	0.104397	+	Down SKOV-3	3.69054	0.000987392	ENST00000394457	7	ENSG00000173209	23	ENSG00000173209.23	AHSA2P	transcribed_unitary_pseudogene
0.00910986	1.11328	-1.12239	+	Down cancer	4.68034	0.000200347	ENST00000474863	5	ENSG00000186063	13	ENSG00000186063.13	AIDA	protein_coding
0.597218	0.718467	-1.31569	+	Down PEO-4	5.73596	4.34e-05	ENST00000340020	11	ENSG00000186063	13	ENSG00000186063.13	AIDA	protein_coding
-1.28261	0.854177	0.428436	+	Down SKOV-3	5.20491	9.16e-05	ENST00000247291	8	ENSG00000126878	13	ENSG00000126878.13	AIF1L	protein_coding
0.264967	0.771402	-1.03637	+	Down PEO-4	1.95626	0.0224062	ENST00000676229	1	ENSG00000156709	15	ENSG00000156709.15	AIFM1	protein_coding
0.568103	0.587281	-1.15538	+	Down PEO-4	2.54589	0.00752482	ENST00000287295	8	ENSG00000156709	15	ENSG00000156709.15	AIFM1	protein_coding
-0.469662	1.27966	-0.810002	+	Down cancer	4.80077	0.000167175	ENST00000613322	4	ENSG00000042286	15	ENSG00000042286.15	AIFM2	protein_coding
-0.415463	1.28258	-0.867113	+	Down cancer	5.32283	7.72e-05	ENST00000307864	3	ENSG00000042286	15	ENSG00000042286.15	AIFM2	protein_coding
1.15787	-0.620248	-0.537618	+	Up SKOV-3	2.5771	0.00709667	ENST00000447498	5	ENSG00000146416	19	ENSG00000146416.19	AIG1	protein_coding
1.25999	-0.834425	-0.425567	+	Up SKOV-3	4.42985	0.000296883	ENST00000357847	9	ENSG00000146416	19	ENSG00000146416.19	AIG1	protein_coding
1.12063	-0.873557	-0.247071	+	Up SKOV-3	2.75952	0.00507963	ENST00000458219	1	ENSG00000146416	19	ENSG00000146416.19	AIG1	protein_coding
-0.306076	1.07417	-0.768091	+	Down cancer	2.15591	0.0153933	ENST00000629020	2	ENSG00000146416	19	ENSG00000146416.19	AIG1	protein_coding
0.412137	-1.21515	0.80301	+	Up cancer	3.49996	0.00137464	ENST00000646199	1	ENSG00000146416	19	ENSG00000146416.19	AIG1	protein_coding
-0.0836035	1.05635	-0.97275	+	Down cancer	2.72817	0.00537888	ENST00000394701	6	ENSG00000164022	18	ENSG00000164022.18	AIMP1	protein_coding
0.688508	0.282814	-0.971322	+	Down PEO-4	1.53699	0.0498199	ENST00000672285	1	ENSG00000164022	18	ENSG00000164022.18	AIMP1	protein_coding
0.502744	0.578016	-1.08076	+	Down PEO-4	1.98659	0.0211331	ENST00000672337	1	ENSG00000164022	18	ENSG00000164022.18	AIMP1	protein_coding
0.700796	0.599825	-1.30062	+	Down PEO-4	5.05059	0.000115249	ENST00000684504	1	ENSG00000164022	18	ENSG00000164022.18	AIMP1	protein_coding
0.06186	1.00111	-1.06297	+	Down cancer	2.93007	0.0037287	ENST00000415999	1	ENSG00000106305	10	ENSG00000106305.10	AIMP2	protein_coding
0.278991	0.953989	-1.23298	+	Down PEO-4	4.75121	0.000179558	ENST00000223029	8	ENSG00000106305	10	ENSG00000106305.10	AIMP2	protein_coding
-0.872772	-0.124261	0.997032	+	Up PEO-4	2.01896	0.0198827	ENST00000529797	2	ENSG00000110711	11	ENSG00000110711.11	AIP	protein_coding
-1.02355	0.844068	0.179487	+	Down SKOV-3	2.06152	0.0183372	ENST00000279146	8	ENSG00000110711	11	ENSG00000110711.11	AIP	protein_coding
-0.779226	1.10366	-0.324434	+	Down cancer	2.36606	0.0104288	ENST00000556731	5	ENSG00000129474	16	ENSG00000129474.16	AJUBA	protein_coding
-0.922194	1.0741	-0.151908	+	Down cancer	2.61145	0.00665965	ENST00000553736	1	ENSG00000129474	16	ENSG00000129474.16	AJUBA	protein_coding
-0.214354	1.19672	-0.98237	+	Down cancer	4.2858	0.000372848	ENST00000262713	7	ENSG00000129474	16	ENSG00000129474.16	AJUBA	protein_coding
0.0332034	0.911338	-0.944541	+	Down cancer	1.92645	0.0237148	ENST00000361265	8	ENSG00000129474	16	ENSG00000129474.16	AJUBA	protein_coding
-0.566111	1.31488	-0.748766	+	Down cancer	5.81991	3.87e-05	ENST00000397388	7	ENSG00000129474	16	ENSG00000129474.16	AJUBA	protein_coding
-1.26399	0.943411	0.320576	+	Down SKOV-3	5.56404	5.48e-05	ENST00000555479	1	ENSG00000129474	16	ENSG00000129474.16	AJUBA	protein_coding
0.790689	0.362344	-1.15303	+	Down PEO-4	2.77714	0.00492138	ENST00000373156	5	ENSG00000106992	19	ENSG00000106992.19	AK1	protein_coding
0.742265	0.54495	-1.28722	+	Down PEO-4	4.72457	0.000187115	ENST00000550143	5	ENSG00000106992	19	ENSG00000106992.19	AK1	protein_coding
0.210506	0.974292	-1.1848	+	Down PEO-4	4.01371	0.000576488	ENST00000644144	2	ENSG00000106992	19	ENSG00000106992.19	AK1	protein_coding
0.546218	0.607028	-1.15325	+	Down PEO-4	2.53094	0.00773031	ENST00000413016	5	ENSG00000106992	19	ENSG00000106992.19	AK1	protein_coding
0.998614	-0.835031	-0.163583	+	Up SKOV-3	1.92163	0.0239235	ENST00000672308	1	ENSG00000004455	17	ENSG00000004455.17	AK2	protein_coding
1.13892	-0.225582	-0.913343	+	Up SKOV-3	3.08323	0.00284206	ENST00000467905	5	ENSG00000004455	17	ENSG00000004455.17	AK2	protein_coding
-0.289169	1.03983	-0.750656	+	Down cancer	1.93512	0.0233251	ENST00000482191	1	ENSG00000004455	17	ENSG00000004455.17	AK2	protein_coding
0.825094	0.136935	-0.962029	+	Down PEO-4	1.74687	0.0333852	ENST00000480134	5	ENSG00000004455	17	ENSG00000004455.17	AK2	protein_coding
0.261954	0.723508	-0.985462	+	Down PEO-4	1.64233	0.0407321	ENST00000629371	2	ENSG00000004455	17	ENSG00000004455.17	AK2	protein_coding
0.254214	0.841666	-1.09588	+	Down PEO-4	2.47257	0.00860438	ENST00000354858	11	ENSG00000004455	17	ENSG00000004455.17	AK2	protein_coding
-1.19568	0.853516	0.342167	+	Down SKOV-3	3.43281	0.00154316	ENST00000373449	7	ENSG00000004455	17	ENSG00000004455.17	AK2	protein_coding
-1.04474	0.0972365	0.947502	+	Down SKOV-3	2.53582	0.00766378	ENST00000673291	1	ENSG00000004455	17	ENSG00000004455.17	AK2	protein_coding
-0.0461087	1.16477	-1.11866	+	Down cancer	5.8223	3.86e-05	ENST00000381809	8	ENSG00000147853	17	ENSG00000147853.17	AK3	protein_coding
0.0311582	1.08263	-1.11379	+	Down cancer	4.10611	0.000497004	ENST00000359883	6	ENSG00000147853	17	ENSG00000147853.17	AK3	protein_coding
0.114129	1.06952	-1.18365	+	Down PEO-4	5.20124	9.21e-05	ENST00000447596	4	ENSG00000147853	17	ENSG00000147853.17	AK3	protein_coding
-0.687644	1.18536	-0.497712	+	Down cancer	2.89754	0.00395379	ENST00000431883	1	ENSG00000230042	1	ENSG00000230042.1	AK3P3	processed_pseudogene
-1.10923	0.793273	0.315961	+	Down SKOV-3	2.43647	0.00917945	ENST00000432033	1	ENSG00000228816	1	ENSG00000228816.1	AK3P5	processed_pseudogene
0.967126	-1.02291	0.0557821	+	Up SKOV-3	2.49997	0.00817779	ENST00000546702	5	ENSG00000162433	15	ENSG00000162433.15	AK4	protein_coding
1.0402	-0.823772	-0.216428	+	Up SKOV-3	2.09264	0.0173097	ENST00000497030	5	ENSG00000162433	15	ENSG00000162433.15	AK4	protein_coding
1.08333	-0.80991	-0.273425	+	Up SKOV-3	2.30459	0.0116887	ENST00000470888	6	ENSG00000162433	15	ENSG00000162433.15	AK4	protein_coding
-0.48889	-0.774123	1.26301	+	Up PEO-4	4.22521	0.000410077	ENST00000418260	3	ENSG00000233381	4	ENSG00000233381.4	AK4P3	protein_coding
-0.0894877	1.15905	-1.06956	+	Down cancer	4.65023	0.000209278	ENST00000354567	7	ENSG00000154027	19	ENSG00000154027.19	AK5	protein_coding
0.735478	0.436885	-1.17236	+	Down PEO-4	2.83771	0.00440975	ENST00000512561	5	ENSG00000085231	14	ENSG00000085231.14	AK6	protein_coding
0.182278	0.992064	-1.17434	+	Down PEO-4	4.00921	0.000580721	ENST00000380818	7	ENSG00000085231	14	ENSG00000085231.14	AK6	protein_coding
0.576816	0.586571	-1.16339	+	Down PEO-4	2.61969	0.00656088	ENST00000380822	9	ENSG00000085231	14	ENSG00000085231.14	AK6	protein_coding
1.29621	-0.5824	-0.713807	+	Up SKOV-3	4.92602	0.00013826	ENST00000298545	4	ENSG00000165695	10	ENSG00000165695.10	AK8	protein_coding
0.941954	-0.167207	-0.774747	+	Up SKOV-3	1.56524	0.0471899	ENST00000368948	6	ENSG00000155085	16	ENSG00000155085.16	AK9	protein_coding
-0.132231	1.11457	-0.982334	+	Down cancer	3.23524	0.00217637	ENST00000285397	9	ENSG00000155085	16	ENSG00000155085.16	AK9	protein_coding
-0.185156	1.1591	-0.973946	+	Down cancer	3.65556	0.00104762	ENST00000576896	5	ENSG00000108599	15	ENSG00000108599.15	AKAP10	protein_coding
-0.579147	1.31134	-0.732195	+	Down cancer	5.57242	5.41e-05	ENST00000225737	11	ENSG00000108599	15	ENSG00000108599.15	AKAP10	protein_coding
-0.267871	1.04834	-0.780465	+	Down cancer	2.0363	0.0192343	ENST00000582611	5	ENSG00000108599	15	ENSG00000108599.15	AKAP10	protein_coding
-1.0567	1.0399	0.0167965	+	Down SKOV-3	3.13926	0.00257523	ENST00000460046	2	ENSG00000108599	15	ENSG00000108599.15	AKAP10	protein_coding
0.416735	0.859002	-1.27574	+	Down PEO-4	5.01825	0.000120939	ENST00000025301	4	ENSG00000023516	9	ENSG00000023516.9	AKAP11	protein_coding
0.494792	0.663749	-1.15854	+	Down PEO-4	2.61249	0.00664688	ENST00000354675	10	ENSG00000131016	17	ENSG00000131016.17	AKAP12	protein_coding
1.16839	-0.404066	-0.764322	+	Up SKOV-3	2.85711	0.00425847	ENST00000559362	5	ENSG00000170776	22	ENSG00000170776.22	AKAP13	protein_coding
0.218132	0.855413	-1.07355	+	Down PEO-4	2.36916	0.0103708	ENST00000558644	2	ENSG00000170776	22	ENSG00000170776.22	AKAP13	protein_coding
0.422431	0.841527	-1.26396	+	Down PEO-4	4.56655	0.000238827	ENST00000394518	7	ENSG00000170776	22	ENSG00000170776.22	AKAP13	protein_coding
0.393342	0.630976	-1.02432	+	Down PEO-4	1.70739	0.0359797	ENST00000394510	6	ENSG00000170776	22	ENSG00000170776.22	AKAP13	protein_coding
-1.15327	0.805425	0.347848	+	Down SKOV-3	2.81813	0.00457072	ENST00000559486	2	ENSG00000170776	22	ENSG00000170776.22	AKAP13	protein_coding
-0.999716	1.11738	-0.117661	+	Down cancer	3.37834	0.00169588	ENST00000381261	8_PAR_Y	ENSG00000197976	12_PAR_Y	ENSG00000197976.12_PAR_Y	AKAP17A	protein_coding
-0.999716	1.11738	-0.117661	+	Down cancer	3.37834	0.00169588	ENST00000381261	8	ENSG00000197976	12	ENSG00000197976.12	AKAP17A	protein_coding
-0.391549	1.23953	-0.847979	+	Down cancer	4.0785	0.000519548	ENST00000313871	9_PAR_Y	ENSG00000197976	12_PAR_Y	ENSG00000197976.12_PAR_Y	AKAP17A	protein_coding
-0.391549	1.23953	-0.847979	+	Down cancer	4.0785	0.000519548	ENST00000313871	9	ENSG00000197976	12	ENSG00000197976.12	AKAP17A	protein_coding
-1.12337	0.746654	0.37672	+	Down SKOV-3	2.44109	0.00910812	ENST00000474361	6_PAR_Y	ENSG00000197976	12_PAR_Y	ENSG00000197976.12_PAR_Y	AKAP17A	protein_coding
-1.12337	0.746654	0.37672	+	Down SKOV-3	2.44109	0.00910812	ENST00000474361	6	ENSG00000197976	12	ENSG00000197976.12	AKAP17A	protein_coding
-0.918922	-0.0384271	0.957349	+	Down SKOV-3	2.00141	0.020549	ENST00000576313	2	ENSG00000263004	3	ENSG00000263004.3	AKAP1-DT	lncRNA
0.00693522	1.10593	-1.11286	+	Down cancer	4.40697	0.000307855	ENST00000394718	4	ENSG00000179841	8	ENSG00000179841.8	AKAP5	protein_coding
0.527481	0.628123	-1.1556	+	Down PEO-4	2.56069	0.00731791	ENST00000431975	7	ENSG00000118507	18	ENSG00000118507.18	AKAP7	protein_coding
0.647426	0.528253	-1.17568	+	Down PEO-4	2.76092	0.00506659	ENST00000683794	1	ENSG00000118507	18	ENSG00000118507.18	AKAP7	protein_coding
-0.533758	1.18046	-0.646706	+	Down cancer	2.80875	0.00464434	ENST00000269701	7	ENSG00000105127	10	ENSG00000105127.10	AKAP8	protein_coding
-0.861795	-0.161631	1.02343	+	Up PEO-4	2.11089	0.0167375	ENST00000679798	1	ENSG00000105127	10	ENSG00000105127.10	AKAP8	protein_coding
-0.849546	-0.316001	1.16555	+	Up PEO-4	3.07584	0.00288083	ENST00000681018	1	ENSG00000105127	10	ENSG00000105127.10	AKAP8	protein_coding
-1.14553	0.175667	0.969861	+	Down SKOV-3	3.4681	0.00145309	ENST00000680336	1	ENSG00000105127	10	ENSG00000105127.10	AKAP8	protein_coding
-0.941608	0.136694	0.804914	+	Down SKOV-3	1.62589	0.0420323	ENST00000599883	2	ENSG00000105127	10	ENSG00000105127.10	AKAP8	protein_coding
-1.06892	0.7865	0.28242	+	Down SKOV-3	2.16332	0.0151788	ENST00000397410	10	ENSG00000011243	19	ENSG00000011243.19	AKAP8L	protein_coding
-0.985719	0.101374	0.884345	+	Down SKOV-3	2.00452	0.0204325	ENST00000596213	6	ENSG00000011243	19	ENSG00000011243.19	AKAP8L	protein_coding
-1.15917	0.15679	1.00238	+	Down SKOV-3	3.88364	0.000718235	ENST00000595879	6	ENSG00000011243	19	ENSG00000011243.19	AKAP8L	protein_coding
-1.01344	0.246655	0.76679	+	Down SKOV-3	1.83725	0.0281096	ENST00000600065	6	ENSG00000011243	19	ENSG00000011243.19	AKAP8L	protein_coding
-1.02405	0.3841	0.639954	+	Down SKOV-3	1.71368	0.0355545	ENST00000593845	5	ENSG00000011243	19	ENSG00000011243.19	AKAP8L	protein_coding
-1.03278	0.700781	0.331994	+	Down SKOV-3	1.82286	0.0288826	ENST00000487258	5	ENSG00000127914	19	ENSG00000127914.19	AKAP9	protein_coding
-1.09563	0.474295	0.62134	+	Down SKOV-3	2.10091	0.0170446	ENST00000679474	1	ENSG00000127914	19	ENSG00000127914.19	AKAP9	protein_coding
-1.18502	0.409553	0.775469	+	Down SKOV-3	3.05294	0.00299912	ENST00000491695	2	ENSG00000127914	19	ENSG00000127914.19	AKAP9	protein_coding
-1.20355	0.453499	0.750048	+	Down SKOV-3	3.20583	0.00229103	ENST00000435423	2	ENSG00000127914	19	ENSG00000127914.19	AKAP9	protein_coding
-1.14793	0.310879	0.83705	+	Down SKOV-3	2.86464	0.004199	ENST00000681412	1	ENSG00000127914	19	ENSG00000127914.19	AKAP9	protein_coding
-0.228437	1.08148	-0.853044	+	Down cancer	2.41179	0.00959361	ENST00000525005	5	ENSG00000166452	12	ENSG00000166452.12	AKIP1	protein_coding
0.96883	0.0926814	-1.06151	+	Down PEO-4	2.74232	0.00524335	ENST00000524577	5	ENSG00000166452	12	ENSG00000166452.12	AKIP1	protein_coding
0.861305	0.355432	-1.21674	+	Down PEO-4	3.76103	0.000879886	ENST00000299576	9	ENSG00000166452	12	ENSG00000166452.12	AKIP1	protein_coding
0.244305	0.959712	-1.20402	+	Down PEO-4	4.2062	0.000422671	ENST00000309377	9	ENSG00000166452	12	ENSG00000166452.12	AKIP1	protein_coding
0.56953	0.608217	-1.17775	+	Down PEO-4	2.76369	0.00504285	ENST00000396648	6	ENSG00000166452	12	ENSG00000166452.12	AKIP1	protein_coding
-0.265553	1.13827	-0.872713	+	Down cancer	2.9043	0.00390729	ENST00000432648	8	ENSG00000174574	16	ENSG00000174574.16	AKIRIN1	protein_coding
0.160634	1.05203	-1.21266	+	Down PEO-4	5.72553	4.39e-05	ENST00000374075	9	ENSG00000106948	17	ENSG00000106948.17	AKNA	protein_coding
0.166697	1.04696	-1.21365	+	Down PEO-4	5.6442	4.92e-05	ENST00000312033	3	ENSG00000106948	17	ENSG00000106948.17	AKNA	protein_coding
0.178705	1.01666	-1.19536	+	Down PEO-4	4.64308	0.000211521	ENST00000307564	8	ENSG00000106948	17	ENSG00000106948.17	AKNA	protein_coding
0.291848	0.919936	-1.21178	+	Down PEO-4	4.02802	0.000563826	ENST00000492875	1	ENSG00000106948	17	ENSG00000106948.17	AKNA	protein_coding
0.417776	0.742672	-1.16045	+	Down PEO-4	2.73858	0.00527784	ENST00000434299	5	ENSG00000117448	14	ENSG00000117448.14	AKR1A1	protein_coding
0.444367	0.691358	-1.13573	+	Down PEO-4	2.45085	0.00894551	ENST00000497973	5	ENSG00000117448	14	ENSG00000117448.14	AKR1A1	protein_coding
-1.16332	0.642615	0.5207	+	Down SKOV-3	2.63916	0.00633357	ENST00000471651	1	ENSG00000117448	14	ENSG00000117448.14	AKR1A1	protein_coding
-1.01042	0.553331	0.457093	+	Down SKOV-3	1.59812	0.0443441	ENST00000473038	5	ENSG00000117448	14	ENSG00000117448.14	AKR1A1	protein_coding
0.704099	0.535265	-1.23936	+	Down PEO-4	3.61862	0.00111712	ENST00000434222	5	ENSG00000085662	14	ENSG00000085662.14	AKR1B1	protein_coding
0.643518	0.452351	-1.09587	+	Down PEO-4	2.11812	0.0165105	ENST00000467251	1	ENSG00000085662	14	ENSG00000085662.14	AKR1B1	protein_coding
1.08718	0.121315	-1.20849	+	Down PEO-4	6.62159	1.38e-05	ENST00000285930	9	ENSG00000085662	14	ENSG00000085662.14	AKR1B1	protein_coding
0.603263	0.590358	-1.19362	+	Down PEO-4	2.934	0.00370417	ENST00000489022	5	ENSG00000085662	14	ENSG00000085662.14	AKR1B1	protein_coding
1.31233	-0.403963	-0.90837	+	Up SKOV-3	8.2944	1.78e-06	ENST00000442997	5	ENSG00000187134	14	ENSG00000187134.14	AKR1C1	protein_coding
1.33772	-0.603789	-0.733927	+	Up SKOV-3	7.56507	4.3e-06	ENST00000421196	7	ENSG00000151632	18	ENSG00000151632.18	AKR1C2	protein_coding
1.30727	-0.80366	-0.503614	+	Up SKOV-3	5.79806	3.99e-05	ENST00000380554	5	ENSG00000196139	14	ENSG00000196139.14	AKR1C3	protein_coding
0.130198	0.943703	-1.0739	+	Down PEO-4	2.70442	0.00560963	ENST00000235835	8	ENSG00000053371	13	ENSG00000053371.13	AKR7A2	protein_coding
-0.930174	-0.0374277	0.967602	+	Down SKOV-3	2.08317	0.017626	ENST00000460134	2	ENSG00000229020	4	ENSG00000229020.4	AKR7A2P1	processed_pseudogene
-0.882359	1.14226	-0.259905	+	Down cancer	2.97817	0.00342455	ENST00000556836	1	ENSG00000142208	18	ENSG00000142208.18	AKT1	protein_coding
0.0260317	0.893143	-0.919175	+	Down cancer	1.7788	0.0314181	ENST00000555458	5	ENSG00000142208	18	ENSG00000142208.18	AKT1	protein_coding
0.463387	0.822059	-1.28545	+	Down PEO-4	5.05401	0.000114626	ENST00000407796	7	ENSG00000142208	18	ENSG00000142208.18	AKT1	protein_coding
0.545066	0.552725	-1.09779	+	Down PEO-4	2.09324	0.0172904	ENST00000554848	5	ENSG00000142208	18	ENSG00000142208.18	AKT1	protein_coding
-1.11452	0.699463	0.415054	+	Down SKOV-3	2.30306	0.0117223	ENST00000557552	1	ENSG00000142208	18	ENSG00000142208.18	AKT1	protein_coding
-1.26006	0.68962	0.570441	+	Down SKOV-3	3.96675	0.000624568	ENST00000402615	6	ENSG00000142208	18	ENSG00000142208.18	AKT1	protein_coding
0.748142	0.364142	-1.11228	+	Down PEO-4	2.36362	0.0104772	ENST00000391835	1	ENSG00000204673	11	ENSG00000204673.11	AKT1S1	protein_coding
-1.18663	0.6461	0.540528	+	Down SKOV-3	2.87284	0.00413832	ENST00000391833	5	ENSG00000204673	11	ENSG00000204673.11	AKT1S1	protein_coding
-0.806845	0.943158	-0.136313	+	Down cancer	1.6356	0.0412501	ENST00000601166	5	ENSG00000105221	18	ENSG00000105221.18	AKT2	protein_coding
-0.379774	1.03192	-0.652147	+	Down cancer	1.76318	0.0323731	ENST00000579047	5	ENSG00000105221	18	ENSG00000105221.18	AKT2	protein_coding
-1.13084	0.611054	0.519789	+	Down SKOV-3	2.34674	0.0108046	ENST00000416994	6	ENSG00000105221	18	ENSG00000105221.18	AKT2	protein_coding
-0.736944	1.27837	-0.541422	+	Down cancer	4.46788	0.000278621	ENST00000492957	2	ENSG00000117020	19	ENSG00000117020.19	AKT3	protein_coding
-0.588617	1.2914	-0.702781	+	Down cancer	4.75048	0.000179744	ENST00000672578	1	ENSG00000117020	19	ENSG00000117020.19	AKT3	protein_coding
-0.464593	1.30754	-0.842944	+	Down cancer	6.22183	2.29e-05	ENST00000673466	1	ENSG00000117020	19	ENSG00000117020.19	AKT3	protein_coding
1.08342	-0.605888	-0.477533	+	Up SKOV-3	2.01437	0.0200602	ENST00000570004	5	ENSG00000166971	17	ENSG00000166971.17	AKTIP	protein_coding
1.03097	-0.199301	-0.831666	+	Up SKOV-3	2.06551	0.0182071	ENST00000300245	8	ENSG00000166971	17	ENSG00000166971.17	AKTIP	protein_coding
-0.399338	-0.623956	1.02329	+	Up PEO-4	1.69694	0.0366983	ENST00000571523	2	ENSG00000166971	17	ENSG00000166971.17	AKTIP	protein_coding
-0.800968	0.967271	-0.166303	+	Down cancer	1.71207	0.0356649	ENST00000468504	5	ENSG00000148218	16	ENSG00000148218.16	ALAD	protein_coding
-0.0950712	1.05424	-0.959165	+	Down cancer	2.64757	0.00623762	ENST00000482847	5	ENSG00000148218	16	ENSG00000148218.16	ALAD	protein_coding
0.0498224	1.07623	-1.12605	+	Down cancer	4.19618	0.000429835	ENST00000409155	8	ENSG00000148218	16	ENSG00000148218.16	ALAD	protein_coding
0.832424	0.445924	-1.27835	+	Down PEO-4	4.90045	0.000143681	ENST00000484952	6	ENSG00000023330	15	ENSG00000023330.15	ALAS1	protein_coding
0.26495	0.967097	-1.23205	+	Down PEO-4	4.87844	0.000148386	ENST00000310271	6	ENSG00000023330	15	ENSG00000023330.15	ALAS1	protein_coding
0.412166	0.853154	-1.26532	+	Down PEO-4	4.67682	0.000201399	ENST00000469224	5	ENSG00000023330	15	ENSG00000023330.15	ALAS1	protein_coding
0.685945	0.558411	-1.24436	+	Down PEO-4	3.67594	0.0010124	ENST00000394965	6	ENSG00000023330	15	ENSG00000023330.15	ALAS1	protein_coding
1.20182	-0.104456	-1.09737	+	Up SKOV-3	6.6721	1.29e-05	ENST00000306107	9	ENSG00000170017	12	ENSG00000170017.12	ALCAM	protein_coding
1.2043	-0.239124	-0.965181	+	Up SKOV-3	4.26023	0.000387704	ENST00000486979	6	ENSG00000170017	12	ENSG00000170017.12	ALCAM	protein_coding
1.06488	0.145655	-1.21054	+	Down PEO-4	5.97304	3.16e-05	ENST00000472644	6	ENSG00000170017	12	ENSG00000170017.12	ALCAM	protein_coding
-0.866187	1.12723	-0.261041	+	Down cancer	2.78629	0.00483984	ENST00000455361	6	ENSG00000161618	10	ENSG00000161618.10	ALDH16A1	protein_coding
-0.455947	1.00018	-0.544229	+	Down cancer	1.54783	0.0488108	ENST00000599652	5	ENSG00000161618	10	ENSG00000161618.10	ALDH16A1	protein_coding
0.398599	0.788858	-1.18746	+	Down PEO-4	3.11445	0.00268843	ENST00000594549	1	ENSG00000161618	10	ENSG00000161618.10	ALDH16A1	protein_coding
0.529622	0.611473	-1.1411	+	Down PEO-4	2.42903	0.0093038	ENST00000293350	9	ENSG00000161618	10	ENSG00000161618.10	ALDH16A1	protein_coding
1.15018	-0.388257	-0.761924	+	Up SKOV-3	2.68579	0.00580688	ENST00000371224	7	ENSG00000059573	9	ENSG00000059573.9	ALDH18A1	protein_coding
-0.772774	1.31113	-0.538354	+	Down cancer	5.76518	4.16e-05	ENST00000557963	1	ENSG00000184254	17	ENSG00000184254.17	ALDH1A3	protein_coding
-0.485893	1.2486	-0.76271	+	Down cancer	3.9034	0.00069436	ENST00000558869	1	ENSG00000184254	17	ENSG00000184254.17	ALDH1A3	protein_coding
-0.484757	1.31547	-0.830716	+	Down cancer	6.58855	1.44e-05	ENST00000558033	5	ENSG00000184254	17	ENSG00000184254.17	ALDH1A3	protein_coding
-0.388792	1.30664	-0.917849	+	Down cancer	7.86776	3.03e-06	ENST00000329841	10	ENSG00000184254	17	ENSG00000184254.17	ALDH1A3	protein_coding
-0.658493	1.28401	-0.625514	+	Down cancer	4.48976	0.000268903	ENST00000560068	1	ENSG00000259583	4	ENSG00000259583.4	ALDH1A3-AS1	lncRNA
-0.809396	1.27472	-0.465324	+	Down cancer	4.65957	0.000206155	ENST00000656756	1	ENSG00000259583	4	ENSG00000259583.4	ALDH1A3-AS1	lncRNA
-1.29336	0.858252	0.435112	+	Down SKOV-3	5.66785	4.77e-05	ENST00000258494	14	ENSG00000136010	14	ENSG00000136010.14	ALDH1L2	protein_coding
-1.25293	0.615176	0.637754	+	Down SKOV-3	3.79234	0.000835172	ENST00000652515	1	ENSG00000136010	14	ENSG00000136010.14	ALDH1L2	protein_coding
-1.15394	0.607219	0.54672	+	Down SKOV-3	2.53713	0.00764526	ENST00000552270	1	ENSG00000136010	14	ENSG00000136010.14	ALDH1L2	protein_coding
-1.1871	0.802472	0.384632	+	Down SKOV-3	3.14935	0.00253088	ENST00000548536	1	ENSG00000111275	13	ENSG00000111275.13	ALDH2	protein_coding
-1.17998	0.836189	0.343787	+	Down SKOV-3	3.18029	0.00239789	ENST00000261733	7	ENSG00000111275	13	ENSG00000111275.13	ALDH2	protein_coding
-1.06788	0.946695	0.121181	+	Down SKOV-3	2.67762	0.00589441	ENST00000416293	7	ENSG00000111275	13	ENSG00000111275.13	ALDH2	protein_coding
1.12852	-0.945648	-0.182875	+	Up SKOV-3	3.14984	0.00252857	ENST00000176643	11	ENSG00000072210	19	ENSG00000072210.19	ALDH3A2	protein_coding
1.06923	-0.887588	-0.181646	+	Up SKOV-3	2.44777	0.0089968	ENST00000672357	1	ENSG00000072210	19	ENSG00000072210.19	ALDH3A2	protein_coding
-0.77522	1.108	-0.332783	+	Down cancer	2.38733	0.0100315	ENST00000472059	6	ENSG00000072210	19	ENSG00000072210.19	ALDH3A2	protein_coding
0.679305	0.434317	-1.11362	+	Down PEO-4	2.2723	0.012403	ENST00000630662	2	ENSG00000072210	19	ENSG00000072210.19	ALDH3A2	protein_coding
0.335346	-1.02669	0.691343	+	Up cancer	1.78098	0.0312863	ENST00000579403	1	ENSG00000072210	19	ENSG00000072210.19	ALDH3A2	protein_coding
-0.711562	-0.359248	1.07081	+	Up PEO-4	2.04058	0.0190832	ENST00000672608	1	ENSG00000072210	19	ENSG00000072210.19	ALDH3A2	protein_coding
0.369527	-1.13591	0.766387	+	Up cancer	2.57658	0.00710314	ENST00000619675	4	ENSG00000006534	17	ENSG00000006534.17	ALDH3B1	protein_coding
-1.07314	0.237445	0.835697	+	Down SKOV-3	2.30939	0.0115862	ENST00000615368	4	ENSG00000006534	17	ENSG00000006534.17	ALDH3B1	protein_coding
-1.11477	0.983136	0.131638	+	Down SKOV-3	3.24227	0.00214852	ENST00000432718	1	ENSG00000159423	17	ENSG00000159423.17	ALDH4A1	protein_coding
-0.96534	0.885907	0.079434	+	Down SKOV-3	1.92497	0.023773	ENST00000375341	8	ENSG00000159423	17	ENSG00000159423.17	ALDH4A1	protein_coding
0.224146	-1.14624	0.922096	+	Up cancer	3.19712	0.00232731	ENST00000491546	5	ENSG00000112294	14	ENSG00000112294.14	ALDH5A1	protein_coding
0.0738551	-1.07298	0.999125	+	Up cancer	2.99164	0.00334412	ENST00000357578	8	ENSG00000112294	14	ENSG00000112294.14	ALDH5A1	protein_coding
-0.739274	-0.349478	1.08875	+	Up PEO-4	2.1917	0.0144027	ENST00000675422	1	ENSG00000112294	14	ENSG00000112294.14	ALDH5A1	protein_coding
-1.20895	0.716559	0.492396	+	Down SKOV-3	3.2085	0.00228064	ENST00000553458	6	ENSG00000119711	13	ENSG00000119711.13	ALDH6A1	protein_coding
-0.925564	0.953707	-0.0281423	+	Down cancer	2.01054	0.0202055	ENST00000636190	1	ENSG00000164904	18	ENSG00000164904.18	ALDH7A1	protein_coding
-0.548753	1.19437	-0.645618	+	Down cancer	2.95741	0.00355239	ENST00000409134	8	ENSG00000164904	18	ENSG00000164904.18	ALDH7A1	protein_coding
-1.19089	0.778709	0.412182	+	Down SKOV-3	3.12593	0.00263653	ENST00000636892	1	ENSG00000164904	18	ENSG00000164904.18	ALDH7A1	protein_coding
-1.18615	0.842731	0.343416	+	Down SKOV-3	3.27416	0.0020287	ENST00000635858	1	ENSG00000164904	18	ENSG00000164904.18	ALDH7A1	protein_coding
-1.13135	0.872772	0.258582	+	Down SKOV-3	2.84479	0.00435315	ENST00000635933	1	ENSG00000164904	18	ENSG00000164904.18	ALDH7A1	protein_coding
-1.2765	0.660848	0.615652	+	Down SKOV-3	4.29891	0.000365658	ENST00000497231	7	ENSG00000164904	18	ENSG00000164904.18	ALDH7A1	protein_coding
-1.01223	0.286242	0.725986	+	Down SKOV-3	1.7618	0.0324591	ENST00000511266	6	ENSG00000164904	18	ENSG00000164904.18	ALDH7A1	protein_coding
-0.0978627	1.05372	-0.955857	+	Down cancer	2.6287	0.00645377	ENST00000461664	5	ENSG00000143149	13	ENSG00000143149.13	ALDH9A1	protein_coding
-0.35609	1.13683	-0.780739	+	Down cancer	2.61556	0.00661139	ENST00000354775	5	ENSG00000143149	13	ENSG00000143149.13	ALDH9A1	protein_coding
1.07634	-0.745538	-0.330806	+	Up SKOV-3	2.12678	0.0162413	ENST00000563987	5	ENSG00000149925	22	ENSG00000149925.22	ALDOA	protein_coding
1.11082	-0.147484	-0.963335	+	Up SKOV-3	3.08824	0.0028163	ENST00000642816	3	ENSG00000149925	22	ENSG00000149925.22	ALDOA	protein_coding
1.16271	-0.359142	-0.803567	+	Up SKOV-3	2.90053	0.00393499	ENST00000643777	4	ENSG00000149925	22	ENSG00000149925.22	ALDOA	protein_coding
0.966758	0.0761898	-1.04295	+	Down PEO-4	2.61403	0.00662812	ENST00000565355	1	ENSG00000149925	22	ENSG00000149925.22	ALDOA	protein_coding
0.15241	-1.00492	0.852506	+	Up cancer	1.99635	0.0207467	ENST00000564521	6	ENSG00000149925	22	ENSG00000149925.22	ALDOA	protein_coding
0.384423	-1.10901	0.724586	+	Up cancer	2.30084	0.0117676	ENST00000567555	1	ENSG00000149925	22	ENSG00000149925.22	ALDOA	protein_coding
0.37685	-1.13331	0.756459	+	Up cancer	2.53567	0.00766539	ENST00000562168	5	ENSG00000149925	22	ENSG00000149925.22	ALDOA	protein_coding
0.663636	-1.04735	0.383714	+	Up cancer	1.85318	0.0272723	ENST00000563060	6	ENSG00000149925	22	ENSG00000149925.22	ALDOA	protein_coding
-0.58792	1.17927	-0.591349	+	Down cancer	2.7773	0.00492035	ENST00000544428	1	ENSG00000033011	14	ENSG00000033011.14	ALG1	protein_coding
-0.843203	1.15199	-0.308787	+	Down cancer	2.92205	0.00378262	ENST00000262374	10	ENSG00000033011	14	ENSG00000033011.14	ALG1	protein_coding
-0.892473	0.947723	-0.05525	+	Down cancer	1.87744	0.0260143	ENST00000684190	1	ENSG00000033011	14	ENSG00000033011.14	ALG1	protein_coding
-0.862984	1.1938	-0.330818	+	Down cancer	3.44984	0.00149884	ENST00000541178	1	ENSG00000139133	7	ENSG00000139133.7	ALG10	protein_coding
-1.02698	1.00719	0.019789	+	Down SKOV-3	2.7293	0.00536757	ENST00000266483	7	ENSG00000139133	7	ENSG00000139133.7	ALG10	protein_coding
0.243898	-0.983983	0.740085	+	Up cancer	1.66255	0.0391882	ENST00000548240	1	ENSG00000175548	9	ENSG00000175548.9	ALG10B	protein_coding
-0.840686	1.19088	-0.350194	+	Down cancer	3.32221	0.00186676	ENST00000519151	1	ENSG00000253710	5	ENSG00000253710.5	ALG11	protein_coding
0.489185	0.723947	-1.21313	+	Down PEO-4	3.27422	0.00202861	ENST00000521508	2	ENSG00000253710	5	ENSG00000253710.5	ALG11	protein_coding
-0.956007	0.935659	0.0203482	+	Down SKOV-3	2.05641	0.0185097	ENST00000649651	2	ENSG00000253710	5	ENSG00000253710.5	ALG11	protein_coding
-1.0393	0.46502	0.574279	+	Down SKOV-3	1.74887	0.0332698	ENST00000680793	1	ENSG00000253710	5	ENSG00000253710.5	ALG11	protein_coding
0.278097	0.833725	-1.11182	+	Down PEO-4	2.56171	0.00730498	ENST00000486602	1	ENSG00000182858	14	ENSG00000182858.14	ALG12	protein_coding
0.364384	0.890395	-1.25478	+	Down PEO-4	4.68666	0.000198317	ENST00000330817	11	ENSG00000182858	14	ENSG00000182858.14	ALG12	protein_coding
0.243438	0.936939	-1.18038	+	Down PEO-4	3.67428	0.00101502	ENST00000492791	1	ENSG00000182858	14	ENSG00000182858.14	ALG12	protein_coding
0.197168	0.90479	-1.10196	+	Down PEO-4	2.73598	0.0053024	ENST00000394780	8	ENSG00000101901	12	ENSG00000101901.12	ALG13	protein_coding
-1.11373	0.682614	0.431115	+	Down SKOV-3	2.27679	0.0123062	ENST00000371979	7	ENSG00000101901	12	ENSG00000101901.12	ALG13	protein_coding
-0.843906	-0.0969138	0.940819	+	Down SKOV-3	1.71529	0.0354386	ENST00000692661	1	ENSG00000253981	6	ENSG00000253981.6	ALG1L13P	transcribed_unprocessed_pseudogene
-0.895854	-0.193818	1.08967	+	Up PEO-4	2.61225	0.00664932	ENST00000657407	1	ENSG00000248671	8	ENSG00000248671.8	ALG1L9P	lncRNA
-0.942299	-0.14844	1.09074	+	Up PEO-4	2.81791	0.0045723	ENST00000508969	2	ENSG00000248671	8	ENSG00000248671.8	ALG1L9P	lncRNA
-1.05634	-0.141361	1.1977	+	Up PEO-4	5.33199	7.62e-05	ENST00000670269	1	ENSG00000248671	8	ENSG00000248671.8	ALG1L9P	lncRNA
0.508254	0.718687	-1.22694	+	Down PEO-4	3.45346	0.00148967	ENST00000319033	7	ENSG00000119523	10	ENSG00000119523.10	ALG2	protein_coding
0.635781	0.660717	-1.2965	+	Down PEO-4	4.86346	0.000151687	ENST00000476832	2	ENSG00000119523	10	ENSG00000119523.10	ALG2	protein_coding
0.683259	0.666525	-1.34978	+	Down PEO-4	9.94173	3.76e-07	ENST00000238477	5	ENSG00000119523	10	ENSG00000119523.10	ALG2	protein_coding
-0.875762	1.25363	-0.377864	+	Down cancer	4.54541	0.000246591	ENST00000397676	8	ENSG00000214160	10	ENSG00000214160.10	ALG3	protein_coding
-0.541713	1.25444	-0.712723	+	Down cancer	3.89403	0.000705253	ENST00000445626	6	ENSG00000214160	10	ENSG00000214160.10	ALG3	protein_coding
-0.146397	1.13646	-0.990062	+	Down cancer	3.50821	0.00135515	ENST00000679397	1	ENSG00000120697	10	ENSG00000120697.10	ALG5	protein_coding
0.707756	0.327797	-1.03555	+	Down PEO-4	1.84612	0.0276356	ENST00000679837	1	ENSG00000120697	10	ENSG00000120697.10	ALG5	protein_coding
0.471134	0.811176	-1.28231	+	Down PEO-4	4.88604	0.000146737	ENST00000239891	4	ENSG00000120697	10	ENSG00000120697.10	ALG5	protein_coding
0.370774	0.664905	-1.03568	+	Down PEO-4	1.79465	0.0304767	ENST00000680671	1	ENSG00000120697	10	ENSG00000120697.10	ALG5	protein_coding
-1.01257	1.15253	-0.139969	+	Down cancer	3.88456	0.000717198	ENST00000465969	5	ENSG00000088035	18	ENSG00000088035.18	ALG6	protein_coding
-0.212672	1.11788	-0.905208	+	Down cancer	2.86232	0.00421641	ENST00000263440	6	ENSG00000088035	18	ENSG00000088035.18	ALG6	protein_coding
-0.877132	-0.211542	1.08867	+	Up PEO-4	2.53746	0.00764069	ENST00000680650	1	ENSG00000159063	14	ENSG00000159063.14	ALG8	protein_coding
-1.05365	0.906409	0.147242	+	Down SKOV-3	2.42151	0.00943181	ENST00000680829	1	ENSG00000159063	14	ENSG00000159063.14	ALG8	protein_coding
-1.25651	0.492748	0.763762	+	Down SKOV-3	4.05651	0.000538322	ENST00000299626	10	ENSG00000159063	14	ENSG00000159063.14	ALG8	protein_coding
-0.912369	0.0646234	0.847745	+	Down SKOV-3	1.62928	0.041763	ENST00000681853	1	ENSG00000159063	14	ENSG00000159063.14	ALG8	protein_coding
-1.23307	0.414881	0.818187	+	Down SKOV-3	3.82732	0.000787426	ENST00000679874	1	ENSG00000159063	14	ENSG00000159063.14	ALG8	protein_coding
0.889646	-0.0377324	-0.851914	+	Up SKOV-3	1.57028	0.0467496	ENST00000619129	4	ENSG00000086848	15	ENSG00000086848.15	ALG9	protein_coding
-0.712308	1.08472	-0.372411	+	Down cancer	2.12447	0.016313	ENST00000532425	6	ENSG00000086848	15	ENSG00000086848.15	ALG9	protein_coding
-0.41973	1.17012	-0.750386	+	Down cancer	2.84438	0.00435619	ENST00000398006	6	ENSG00000086848	15	ENSG00000086848.15	ALG9	protein_coding
-1.01496	0.697982	0.316976	+	Down SKOV-3	1.73433	0.0341811	ENST00000616540	5	ENSG00000086848	15	ENSG00000086848.15	ALG9	protein_coding
-0.756556	1.12638	-0.369829	+	Down cancer	2.48245	0.00844801	ENST00000216489	8	ENSG00000100601	10	ENSG00000100601.10	ALKBH1	protein_coding
-1.04998	-0.122967	1.17295	+	Up PEO-4	4.63521	0.000213672	ENST00000536720	1	ENSG00000189046	11	ENSG00000189046.11	ALKBH2	protein_coding
-0.722112	-0.429523	1.15163	+	Up PEO-4	2.62498	0.00649819	ENST00000429722	3	ENSG00000189046	11	ENSG00000189046.11	ALKBH2	protein_coding
-1.25314	0.62474	0.628405	+	Down SKOV-3	3.79511	0.000831892	ENST00000536358	1	ENSG00000189046	11	ENSG00000189046.11	ALKBH2	protein_coding
-1.18908	0.506304	0.682776	+	Down SKOV-3	2.93164	0.00371957	ENST00000343075	7	ENSG00000189046	11	ENSG00000189046.11	ALKBH2	protein_coding
-1.10728	0.267636	0.83964	+	Down SKOV-3	2.54623	0.00752026	ENST00000440112	2	ENSG00000189046	11	ENSG00000189046.11	ALKBH2	protein_coding
1.10955	-0.548851	-0.560702	+	Up SKOV-3	2.17583	0.0148285	ENST00000532410	1	ENSG00000166199	13	ENSG00000166199.13	ALKBH3	protein_coding
0.250678	0.779614	-1.03029	+	Down PEO-4	1.9424	0.0229949	ENST00000302708	9	ENSG00000166199	13	ENSG00000166199.13	ALKBH3	protein_coding
0.433897	0.63151	-1.06541	+	Down PEO-4	1.92334	0.0238426	ENST00000532129	1	ENSG00000166199	13	ENSG00000166199.13	ALKBH3	protein_coding
0.213557	0.907023	-1.12058	+	Down PEO-4	2.8924	0.00399172	ENST00000527960	2	ENSG00000244926	7	ENSG00000244926.7	ALKBH3-AS1	lncRNA
-0.795918	1.23787	-0.441953	+	Down cancer	3.8229	0.000793769	ENST00000292566	4	ENSG00000160993	4	ENSG00000160993.4	ALKBH4	protein_coding
-0.856198	1.1045	-0.248302	+	Down cancer	2.57777	0.00708719	ENST00000490528	1	ENSG00000160993	4	ENSG00000160993.4	ALKBH4	protein_coding
-0.0408601	1.15384	-1.11298	+	Down cancer	5.34734	7.45e-05	ENST00000399138	5	ENSG00000091542	9	ENSG00000091542.9	ALKBH5	protein_coding
-0.73253	1.254	-0.521474	+	Down cancer	3.92571	0.000670042	ENST00000378875	8	ENSG00000239382	11	ENSG00000239382.11	ALKBH6	protein_coding
-0.617493	1.07261	-0.455119	+	Down cancer	1.95548	0.0224395	ENST00000486389	5	ENSG00000239382	11	ENSG00000239382.11	ALKBH6	protein_coding
-0.421482	1.07698	-0.655502	+	Down cancer	2.01096	0.0201902	ENST00000490986	5	ENSG00000239382	11	ENSG00000239382.11	ALKBH6	protein_coding
-1.06811	0.769431	0.29868	+	Down SKOV-3	2.12323	0.0163499	ENST00000471323	1	ENSG00000239382	11	ENSG00000239382.11	ALKBH6	protein_coding
0.945769	-0.799311	-0.146457	+	Up SKOV-3	1.62856	0.0418197	ENST00000596657	1	ENSG00000125652	8	ENSG00000125652.8	ALKBH7	protein_coding
1.16879	-0.461864	-0.706925	+	Up SKOV-3	2.75712	0.00510194	ENST00000245812	8	ENSG00000125652	8	ENSG00000125652.8	ALKBH7	protein_coding
-0.507014	1.04034	-0.533324	+	Down cancer	1.74473	0.0335207	ENST00000428149	7	ENSG00000137760	15	ENSG00000137760.15	ALKBH8	protein_coding
0.333844	0.714921	-1.04876	+	Down PEO-4	1.92393	0.0238179	ENST00000423048	5	ENSG00000116127	20	ENSG00000116127.20	ALMS1	protein_coding
-1.11788	0.621033	0.496846	+	Down SKOV-3	2.25409	0.012839	ENST00000683147	1	ENSG00000116127	20	ENSG00000116127.20	ALMS1	protein_coding
-0.92568	-0.105458	1.03114	+	Down SKOV-3	2.36782	0.0103959	ENST00000684197	1	ENSG00000116127	20	ENSG00000116127.20	ALMS1	protein_coding
-1.04705	-0.019199	1.06625	+	Down SKOV-3	3.26848	0.0020484	ENST00000441587	3	ENSG00000230002	3	ENSG00000230002.3	ALMS1-IT1	lncRNA
-0.622213	1.17793	-0.555716	+	Down cancer	2.76985	0.00498764	ENST00000691305	1	ENSG00000215067	11	ENSG00000215067.11	ALOX12-AS1	lncRNA
-0.677533	1.03079	-0.353255	+	Down cancer	1.78428	0.0310831	ENST00000575727	5	ENSG00000215067	11	ENSG00000215067.11	ALOX12-AS1	lncRNA
-0.610064	1.0102	-0.400135	+	Down cancer	1.62522	0.0420855	ENST00000574377	5	ENSG00000215067	11	ENSG00000215067.11	ALOX12-AS1	lncRNA
-0.963334	1.12874	-0.165405	+	Down cancer	3.25281	0.00210757	ENST00000509688	5	ENSG00000073331	18	ENSG00000073331.18	ALPK1	protein_coding
0.669144	0.503658	-1.1728	+	Down PEO-4	2.75062	0.00516291	ENST00000177648	13	ENSG00000073331	18	ENSG00000073331.18	ALPK1	protein_coding
0.889989	0.284147	-1.17414	+	Down PEO-4	3.33717	0.00182032	ENST00000505912	1	ENSG00000073331	18	ENSG00000073331.18	ALPK1	protein_coding
0.0971789	1.02877	-1.12595	+	Down PEO-4	3.69846	0.00097622	ENST00000650871	1	ENSG00000073331	18	ENSG00000073331.18	ALPK1	protein_coding
-0.66243	-0.521159	1.18359	+	Up PEO-4	2.85317	0.00428902	ENST00000258888	6	ENSG00000136383	7	ENSG00000136383.7	ALPK3	protein_coding
-0.36513	1.2647	-0.899569	+	Down cancer	5.04581	0.000116102	ENST00000467448	5	ENSG00000003393	16	ENSG00000003393.16	ALS2	protein_coding
-0.310323	1.19087	-0.880545	+	Down cancer	3.49385	0.00139009	ENST00000681152	1	ENSG00000003393	16	ENSG00000003393.16	ALS2	protein_coding
0.18919	0.790802	-0.979992	+	Down PEO-4	1.74082	0.0337697	ENST00000681378	1	ENSG00000003393	16	ENSG00000003393.16	ALS2	protein_coding
0.630663	0.62367	-1.25433	+	Down PEO-4	3.81746	0.000801184	ENST00000679686	1	ENSG00000003393	16	ENSG00000003393.16	ALS2	protein_coding
0.66596	0.468798	-1.13476	+	Down PEO-4	2.41542	0.00953033	ENST00000680287	1	ENSG00000003393	16	ENSG00000003393.16	ALS2	protein_coding
0.465192	-1.23854	0.773348	+	Up cancer	3.76019	0.000881137	ENST00000434140	5	ENSG00000178038	17	ENSG00000178038.17	ALS2CL	protein_coding
0.657265	-1.22401	0.566747	+	Up cancer	3.33712	0.0018204	ENST00000318962	9	ENSG00000178038	17	ENSG00000178038.17	ALS2CL	protein_coding
-0.00508593	1.14516	-1.14007	+	Down cancer	5.83599	3.77e-05	ENST00000316824	4	ENSG00000180318	4	ENSG00000180318.4	ALX1	protein_coding
-0.458976	1.31057	-0.851591	+	Down cancer	6.54558	1.51e-05	ENST00000652299	1	ENSG00000052850	8	ENSG00000052850.8	ALX4	protein_coding
-0.908438	-0.283261	1.1917	+	Up PEO-4	3.6522	0.00105371	ENST00000505490	3	ENSG00000183684	8	ENSG00000183684.8	ALYREF	protein_coding
-1.1188	0.51804	0.600759	+	Down SKOV-3	2.25139	0.0129051	ENST00000504015	2	ENSG00000183684	8	ENSG00000183684.8	ALYREF	protein_coding
-0.978879	0.0188926	0.959986	+	Down SKOV-3	2.24946	0.0129484	ENST00000511412	1	ENSG00000183684	8	ENSG00000183684.8	ALYREF	protein_coding
1.0606	0.0204411	-1.08104	+	Up SKOV-3	3.51134	0.00134754	ENST00000502637	5	ENSG00000242110	8	ENSG00000242110.8	AMACR	protein_coding
0.785054	0.444453	-1.22951	+	Down PEO-4	3.65172	0.00105452	ENST00000335606	11	ENSG00000242110	8	ENSG00000242110.8	AMACR	protein_coding
0.88371	0.330504	-1.21421	+	Down PEO-4	3.83983	0.00077129	ENST00000382085	7	ENSG00000242110	8	ENSG00000242110.8	AMACR	protein_coding
0.449042	0.791952	-1.24099	+	Down PEO-4	3.86229	0.000744094	ENST00000382072	6	ENSG00000242110	8	ENSG00000242110.8	AMACR	protein_coding
0.994069	-0.726817	-0.267252	+	Up SKOV-3	1.68334	0.0376826	ENST00000531542	1	ENSG00000110497	15	ENSG00000110497.15	AMBRA1	protein_coding
-0.841224	-0.441546	1.28277	+	Up PEO-4	5.10405	0.000106464	ENST00000619590	1	ENSG00000123505	19	ENSG00000123505.19	AMD1	protein_coding
-0.714223	-0.59691	1.31113	+	Up PEO-4	5.50409	5.99e-05	ENST00000612642	4	ENSG00000123505	19	ENSG00000123505.19	AMD1	protein_coding
-1.21368	0.775082	0.438594	+	Down SKOV-3	3.39571	0.00164612	ENST00000672937	2	ENSG00000123505	19	ENSG00000123505.19	AMD1	protein_coding
-0.875762	1.24482	-0.369061	+	Down cancer	4.34795	0.000338526	ENST00000293971	11	ENSG00000162066	16	ENSG00000162066.16	AMDHD2	protein_coding
-1.00876	1.0437	-0.0349406	+	Down cancer	2.84353	0.00436327	ENST00000565963	5	ENSG00000162066	16	ENSG00000162066.16	AMDHD2	protein_coding
-1.00343	1.13349	-0.130056	+	Down cancer	3.57513	0.00120513	ENST00000563453	1	ENSG00000162066	16	ENSG00000162066.16	AMDHD2	protein_coding
-1.02865	1.19448	-0.165833	+	Down cancer	4.78569	0.000170509	ENST00000563145	1	ENSG00000162066	16	ENSG00000162066.16	AMDHD2	protein_coding
-0.87821	1.00752	-0.129312	+	Down cancer	2.08358	0.0176138	ENST00000569219	1	ENSG00000162066	16	ENSG00000162066.16	AMDHD2	protein_coding
-0.0441611	1.05909	-1.01492	+	Down cancer	2.98736	0.0033696	ENST00000563633	5	ENSG00000162066	16	ENSG00000162066.16	AMDHD2	protein_coding
0.0543824	0.97713	-1.03151	+	Down cancer	2.59676	0.00684301	ENST00000568263	5	ENSG00000162066	16	ENSG00000162066.16	AMDHD2	protein_coding
-0.606173	1.26826	-0.662085	+	Down cancer	4.1101	0.000493539	ENST00000302956	8	ENSG00000162066	16	ENSG00000162066.16	AMDHD2	protein_coding
-0.791913	-0.421951	1.21386	+	Up PEO-4	3.44689	0.00150644	ENST00000374869	8	ENSG00000184675	11	ENSG00000184675.11	AMER1	protein_coding
1.17632	-0.0761225	-1.1002	+	Up SKOV-3	5.68404	4.66e-05	ENST00000290649	10	ENSG00000159461	15	ENSG00000159461.15	AMFR	protein_coding
1.11326	-0.107683	-1.00558	+	Up SKOV-3	3.37964	0.00169169	ENST00000568325	1	ENSG00000159461	15	ENSG00000159461.15	AMFR	protein_coding
-0.35446	1.21351	-0.859052	+	Down cancer	3.70155	0.000970923	ENST00000589313	2	ENSG00000104899	8	ENSG00000104899.8	AMH	protein_coding
0.132548	1.06143	-1.19398	+	Down PEO-4	5.32593	7.69e-05	ENST00000221496	5	ENSG00000104899	8	ENSG00000104899.8	AMH	protein_coding
0.837656	0.422885	-1.26054	+	Down PEO-4	4.46103	0.000282026	ENST00000369862	1	ENSG00000181754	7	ENSG00000181754.7	AMIGO1	protein_coding
0.857178	0.318308	-1.17549	+	Down PEO-4	3.20981	0.00227557	ENST00000369864	5	ENSG00000181754	7	ENSG00000181754.7	AMIGO1	protein_coding
1.2312	-0.178921	-1.05227	+	Up SKOV-3	6.58006	1.46e-05	ENST00000429635	1	ENSG00000139211	7	ENSG00000139211.7	AMIGO2	protein_coding
1.26264	-0.28235	-0.980286	+	Up SKOV-3	6.20272	2.34e-05	ENST00000266581	4	ENSG00000139211	7	ENSG00000139211.7	AMIGO2	protein_coding
1.03622	0.215143	-1.25136	+	Down PEO-4	7.34733	5.62e-06	ENST00000550413	2	ENSG00000139211	7	ENSG00000139211.7	AMIGO2	protein_coding
0.799461	0.490418	-1.28988	+	Down PEO-4	5.05927	0.000113849	ENST00000262844	10	ENSG00000101935	12	ENSG00000101935.12	AMMECR1	protein_coding
1.02802	0.14033	-1.16835	+	Down PEO-4	4.27572	0.000378551	ENST00000372059	6	ENSG00000101935	12	ENSG00000101935.12	AMMECR1	protein_coding
0.526604	0.689166	-1.21577	+	Down PEO-4	3.25633	0.00209413	ENST00000272647	10	ENSG00000144233	11	ENSG00000144233.11	AMMECR1L	protein_coding
-0.712258	-0.598993	1.31125	+	Up PEO-4	5.50403	5.99e-05	ENST00000558590	1	ENSG00000166126	11	ENSG00000166126.11	AMN	protein_coding
1.08708	-0.13135	-0.955728	+	Up SKOV-3	2.85655	0.00426212	ENST00000541541	5	ENSG00000151743	11	ENSG00000151743.11	AMN1	protein_coding
1.04554	-0.133453	-0.912085	+	Up SKOV-3	2.39573	0.00987876	ENST00000535408	5	ENSG00000151743	11	ENSG00000151743.11	AMN1	protein_coding
1.15445	-0.191402	-0.963044	+	Up SKOV-3	3.52384	0.00131817	ENST00000422146	6	ENSG00000151743	11	ENSG00000151743.11	AMN1	protein_coding
1.27082	-0.371523	-0.899293	+	Up SKOV-3	5.24052	8.7e-05	ENST00000541931	5	ENSG00000151743	11	ENSG00000151743.11	AMN1	protein_coding
0.785744	0.154158	-0.939902	+	Down PEO-4	1.5797	0.0459391	ENST00000509386	2	ENSG00000151743	11	ENSG00000151743.11	AMN1	protein_coding
1.10096	0.0664737	-1.16743	+	Down PEO-4	5.43339	6.6e-05	ENST00000281471	11	ENSG00000151743	11	ENSG00000151743.11	AMN1	protein_coding
-1.3339	0.817679	0.516217	+	Down SKOV-3	8.49311	1.41e-06	ENST00000371959	9	ENSG00000126016	17	ENSG00000126016.17	AMOT	protein_coding
-0.978401	0.692519	0.285882	+	Down SKOV-3	1.57017	0.0467554	ENST00000537191	1	ENSG00000166025	18	ENSG00000166025.18	AMOTL1	protein_coding
-0.863416	1.16185	-0.29843	+	Down cancer	3.09083	0.0028032	ENST00000511759	1	ENSG00000114019	15	ENSG00000114019.15	AMOTL2	protein_coding
-1.26781	0.905553	0.36226	+	Down SKOV-3	5.20834	9.12e-05	ENST00000249883	10	ENSG00000114019	15	ENSG00000114019.15	AMOTL2	protein_coding
-1.25086	1.01806	0.232801	+	Down SKOV-3	6.58333	1.45e-05	ENST00000422605	6	ENSG00000114019	15	ENSG00000114019.15	AMOTL2	protein_coding
-1.20638	1.00467	0.201708	+	Down SKOV-3	4.72889	0.000185724	ENST00000513145	1	ENSG00000114019	15	ENSG00000114019.15	AMOTL2	protein_coding
-1.27152	0.788047	0.483473	+	Down SKOV-3	4.47546	0.00027525	ENST00000506326	1	ENSG00000114019	15	ENSG00000114019.15	AMOTL2	protein_coding
-1.1959	0.738012	0.457885	+	Down SKOV-3	3.09102	0.00280228	ENST00000502491	1	ENSG00000114019	15	ENSG00000114019.15	AMOTL2	protein_coding
1.08902	-0.731894	-0.357124	+	Up SKOV-3	2.18109	0.0146825	ENST00000673915	1	ENSG00000116337	20	ENSG00000116337.20	AMPD2	protein_coding
0.080011	-1.03574	0.955732	+	Up cancer	2.52	0.007883	ENST00000528667	7	ENSG00000116337	20	ENSG00000116337.20	AMPD2	protein_coding
-1.22605	0.584155	0.641896	+	Down SKOV-3	3.35708	0.00175994	ENST00000474459	6	ENSG00000116337	20	ENSG00000116337.20	AMPD2	protein_coding
-1.14375	0.500614	0.643135	+	Down SKOV-3	2.4686	0.00867086	ENST00000486282	7	ENSG00000116337	20	ENSG00000116337.20	AMPD2	protein_coding
-1.26446	0.690112	0.57435	+	Down SKOV-3	4.05679	0.00053803	ENST00000396554	7	ENSG00000133805	16	ENSG00000133805.16	AMPD3	protein_coding
1.29058	-0.844481	-0.4461	+	Up SKOV-3	5.41429	6.78e-05	ENST00000325590	9	ENSG00000078053	17	ENSG00000078053.17	AMPH	protein_coding
-0.716434	-0.536031	1.25246	+	Up PEO-4	3.86424	0.000741585	ENST00000683327	1	ENSG00000174945	14	ENSG00000174945.14	AMZ1	protein_coding
-1.18037	0.788874	0.391501	+	Down SKOV-3	3.0378	0.00308265	ENST00000467878	1	ENSG00000153107	13	ENSG00000153107.13	ANAPC1	protein_coding
-1.21639	0.944007	0.272382	+	Down SKOV-3	4.2973	0.000366258	ENST00000341068	8	ENSG00000153107	13	ENSG00000153107.13	ANAPC1	protein_coding
-1.24281	0.648915	0.593898	+	Down SKOV-3	3.61908	0.00111618	ENST00000485325	1	ENSG00000153107	13	ENSG00000153107.13	ANAPC1	protein_coding
-1.0998	0.598019	0.501783	+	Down SKOV-3	2.11667	0.0165559	ENST00000427997	5	ENSG00000153107	13	ENSG00000153107.13	ANAPC1	protein_coding
-1.21773	0.194525	1.02321	+	Down SKOV-3	5.30316	7.97e-05	ENST00000462785	1	ENSG00000153107	13	ENSG00000153107.13	ANAPC1	protein_coding
-1.17085	0.451138	0.719716	+	Down SKOV-3	2.79621	0.00475169	ENST00000489177	1	ENSG00000153107	13	ENSG00000153107.13	ANAPC1	protein_coding
0.00293266	1.09961	-1.10254	+	Down cancer	4.17207	0.000446859	ENST00000514704	5	ENSG00000164162	14	ENSG00000164162.14	ANAPC10	protein_coding
0.753978	0.51222	-1.2662	+	Down PEO-4	4.22908	0.000407539	ENST00000309439	9	ENSG00000164162	14	ENSG00000164162.14	ANAPC10	protein_coding
0.725515	0.422768	-1.14828	+	Down PEO-4	2.60186	0.00677999	ENST00000511466	5	ENSG00000164162	14	ENSG00000164162.14	ANAPC10	protein_coding
0.335114	0.872256	-1.20737	+	Down PEO-4	3.67646	0.00101162	ENST00000507656	6	ENSG00000164162	14	ENSG00000164162.14	ANAPC10	protein_coding
0.604639	0.650846	-1.25549	+	Down PEO-4	3.84462	0.000765055	ENST00000502562	5	ENSG00000164162	14	ENSG00000164162.14	ANAPC10	protein_coding
0.928608	0.1273	-1.05591	+	Down PEO-4	2.52226	0.00785147	ENST00000357385	7	ENSG00000141552	18	ENSG00000141552.18	ANAPC11	protein_coding
-0.200419	-0.792406	0.992824	+	Up PEO-4	1.79745	0.0303221	ENST00000575195	2	ENSG00000141552	18	ENSG00000141552.18	ANAPC11	protein_coding
-1.23092	0.173968	1.05695	+	Down SKOV-3	6.7398	1.19e-05	ENST00000573956	1	ENSG00000141552	18	ENSG00000141552.18	ANAPC11	protein_coding
-0.0272325	1.10141	-1.07418	+	Down cancer	3.85619	0.000750532	ENST00000510994	5	ENSG00000129055	13	ENSG00000129055.13	ANAPC13	protein_coding
-0.302186	1.03313	-0.730941	+	Down cancer	1.86855	0.0264602	ENST00000514612	5	ENSG00000129055	13	ENSG00000129055.13	ANAPC13	protein_coding
0.389777	0.848106	-1.23788	+	Down PEO-4	4.04869	0.000545377	ENST00000354910	10	ENSG00000129055	13	ENSG00000129055.13	ANAPC13	protein_coding
-0.53998	1.12875	-0.588769	+	Down cancer	2.32311	0.0112849	ENST00000502597	2	ENSG00000110200	9	ENSG00000110200.9	ANAPC15	protein_coding
1.2392	-0.791738	-0.447458	+	Up SKOV-3	3.83066	0.00078295	ENST00000615507	4	ENSG00000166295	9	ENSG00000166295.9	ANAPC16	protein_coding
1.0167	-0.0427587	-0.973943	+	Up SKOV-3	2.49816	0.00820465	ENST00000299381	5	ENSG00000166295	9	ENSG00000166295.9	ANAPC16	protein_coding
1.16992	-0.13377	-1.03615	+	Up SKOV-3	4.39774	0.000312308	ENST00000478193	5	ENSG00000166295	9	ENSG00000166295.9	ANAPC16	protein_coding
1.24297	-0.379793	-0.863175	+	Up SKOV-3	4.23017	0.000406831	ENST00000470481	2	ENSG00000166295	9	ENSG00000166295.9	ANAPC16	protein_coding
0.998361	0.229039	-1.2274	+	Down PEO-4	5.17883	9.48e-05	ENST00000621663	4	ENSG00000166295	9	ENSG00000166295.9	ANAPC16	protein_coding
-1.26484	0.918014	0.346823	+	Down SKOV-3	5.25214	8.57e-05	ENST00000426186	2	ENSG00000233673	7	ENSG00000233673.7	ANAPC1P1	transcribed_unprocessed_pseudogene
0.584013	0.510122	-1.09414	+	Down PEO-4	2.07401	0.0179298	ENST00000648819	1	ENSG00000285793	1	ENSG00000285793.1	ANAPC1P2	lncRNA
-1.03462	1.13531	-0.100686	+	Down cancer	3.86539	0.00074044	ENST00000617314	1	ENSG00000275597	1	ENSG00000275597.1	ANAPC1P5	unprocessed_pseudogene
-0.654019	1.21479	-0.560771	+	Down cancer	3.21009	0.00227451	ENST00000495611	1	ENSG00000176248	9	ENSG00000176248.9	ANAPC2	protein_coding
-0.729453	1.24025	-0.510796	+	Down cancer	3.67812	0.00100905	ENST00000487917	1	ENSG00000176248	9	ENSG00000176248.9	ANAPC2	protein_coding
-0.775867	1.22834	-0.452472	+	Down cancer	3.60612	0.00114184	ENST00000483432	1	ENSG00000176248	9	ENSG00000176248.9	ANAPC2	protein_coding
-0.953965	1.18701	-0.23305	+	Down cancer	3.88535	0.000716149	ENST00000618649	1	ENSG00000176248	9	ENSG00000176248.9	ANAPC2	protein_coding
0.18759	1.04358	-1.23117	+	Down PEO-4	6.29118	2.1e-05	ENST00000323927	3	ENSG00000176248	9	ENSG00000176248.9	ANAPC2	protein_coding
-1.03643	0.933415	0.103012	+	Down SKOV-3	2.42795	0.00932323	ENST00000510092	5	ENSG00000053900	11	ENSG00000053900.11	ANAPC4	protein_coding
-1.0159	0.378009	0.637893	+	Down SKOV-3	1.67326	0.0384036	ENST00000504256	5	ENSG00000053900	11	ENSG00000053900.11	ANAPC4	protein_coding
-0.480231	1.27411	-0.79388	+	Down cancer	4.56669	0.000238813	ENST00000536416	5	ENSG00000089053	13	ENSG00000089053.13	ANAPC5	protein_coding
-0.334449	1.21041	-0.875965	+	Down cancer	3.73995	0.000910521	ENST00000261819	8	ENSG00000089053	13	ENSG00000089053.13	ANAPC5	protein_coding
-1.22584	0.577578	0.648261	+	Down SKOV-3	3.35728	0.00175934	ENST00000534976	5	ENSG00000089053	13	ENSG00000089053.13	ANAPC5	protein_coding
-1.24701	0.707508	0.539497	+	Down SKOV-3	3.75142	0.000892686	ENST00000422342	2	ENSG00000089053	13	ENSG00000089053.13	ANAPC5	protein_coding
-1.31879	0.676646	0.64214	+	Down SKOV-3	5.81092	3.92e-05	ENST00000538334	1	ENSG00000089053	13	ENSG00000089053.13	ANAPC5	protein_coding
-0.875673	0.86059	0.0150832	+	Down cancer	1.55289	0.0483174	ENST00000486321	1	ENSG00000196510	14	ENSG00000196510.14	ANAPC7	protein_coding
0.0225361	1.05118	-1.07371	+	Down cancer	3.36454	0.00173581	ENST00000455511	9	ENSG00000196510	14	ENSG00000196510.14	ANAPC7	protein_coding
-0.479401	1.2484	-0.769002	+	Down cancer	3.9185	0.000678139	ENST00000450008	3	ENSG00000196510	14	ENSG00000196510.14	ANAPC7	protein_coding
-0.316552	1.10808	-0.791528	+	Down cancer	2.42427	0.00938492	ENST00000552087	1	ENSG00000196510	14	ENSG00000196510.14	ANAPC7	protein_coding
-1.18836	0.784993	0.403366	+	Down SKOV-3	3.11404	0.00269055	ENST00000548234	1	ENSG00000196510	14	ENSG00000196510.14	ANAPC7	protein_coding
-0.98378	0.80701	0.17677	+	Down SKOV-3	1.79133	0.030669	ENST00000481473	5	ENSG00000196510	14	ENSG00000196510.14	ANAPC7	protein_coding
-0.944102	0.86922	0.0748814	+	Down SKOV-3	1.79514	0.0304508	ENST00000464697	1	ENSG00000196510	14	ENSG00000196510.14	ANAPC7	protein_coding
-1.30378	0.627929	0.675853	+	Down SKOV-3	5.13135	0.000101704	ENST00000452721	2	ENSG00000196510	14	ENSG00000196510.14	ANAPC7	protein_coding
-0.804961	-0.34229	1.14725	+	Up PEO-4	2.76348	0.00504422	ENST00000557179	5	ENSG00000013523	11	ENSG00000013523.11	ANGEL1	protein_coding
-0.665337	-0.511547	1.17688	+	Up PEO-4	2.7873	0.00483089	ENST00000251089	8	ENSG00000013523	11	ENSG00000013523.11	ANGEL1	protein_coding
-0.912702	1.24726	-0.334556	+	Down cancer	4.69099	0.000197093	ENST00000473303	1	ENSG00000174606	14	ENSG00000174606.14	ANGEL2	protein_coding
0.0146579	1.1204	-1.13505	+	Down cancer	5.0632	0.000113286	ENST00000366962	8	ENSG00000174606	14	ENSG00000174606.14	ANGEL2	protein_coding
-0.473469	1.04017	-0.566706	+	Down cancer	1.7508	0.0331388	ENST00000460337	5	ENSG00000174606	14	ENSG00000174606.14	ANGEL2	protein_coding
0.262142	0.982139	-1.24428	+	Down PEO-4	5.45789	6.38e-05	ENST00000481918	1	ENSG00000174606	14	ENSG00000174606.14	ANGEL2	protein_coding
0.265388	0.967344	-1.23273	+	Down PEO-4	4.89925	0.000143841	ENST00000535388	2	ENSG00000174606	14	ENSG00000174606.14	ANGEL2	protein_coding
0.417526	0.822503	-1.24003	+	Down PEO-4	3.96558	0.00062585	ENST00000360506	6	ENSG00000174606	14	ENSG00000174606.14	ANGEL2	protein_coding
1.32961	-0.615021	-0.714585	+	Up SKOV-3	6.61323	1.4e-05	ENST00000629816	3	ENSG00000091879	14	ENSG00000091879.14	ANGPT2	protein_coding
1.2926	-0.484819	-0.807778	+	Up SKOV-3	5.2058	9.15e-05	ENST00000523120	2	ENSG00000091879	14	ENSG00000091879.14	ANGPT2	protein_coding
-0.166458	1.07975	-0.913293	+	Down cancer	2.6127	0.00664422	ENST00000234816	7	ENSG00000116194	13	ENSG00000116194.13	ANGPTL1	protein_coding
-0.73943	1.26001	-0.52058	+	Down cancer	4.059	0.000536284	ENST00000373425	8	ENSG00000136859	10	ENSG00000136859.10	ANGPTL2	protein_coding
-0.662525	1.04386	-0.381336	+	Down cancer	1.83385	0.0282918	ENST00000371129	4	ENSG00000132855	5	ENSG00000132855.5	ANGPTL3	protein_coding
-0.15098	1.21033	-1.05935	+	Down cancer	5.81803	3.88e-05	ENST00000347528	8	ENSG00000029534	21	ENSG00000029534.21	ANK1	protein_coding
-0.619463	1.06943	-0.44997	+	Down cancer	1.93809	0.0231885	ENST00000672088	1	ENSG00000145362	21	ENSG00000145362.21	ANK2	protein_coding
-0.75523	-0.462047	1.21728	+	Up PEO-4	3.39367	0.00165167	ENST00000373827	6	ENSG00000151150	22	ENSG00000151150.22	ANK3	protein_coding
-0.787892	0.955856	-0.167964	+	Down cancer	1.64139	0.0407978	ENST00000461516	5	ENSG00000151687	15	ENSG00000151687.15	ANKAR	protein_coding
-1.22374	0.984718	0.239023	+	Down SKOV-3	4.88648	0.000146614	ENST00000319580	13	ENSG00000166839	17	ENSG00000166839.17	ANKDD1A	protein_coding
1.12307	-0.455535	-0.667534	+	Up SKOV-3	2.32799	0.011184	ENST00000488991	1	ENSG00000132623	16	ENSG00000132623.16	ANKEF1	protein_coding
-0.10846	0.932679	-0.824218	+	Down cancer	1.63866	0.0410091	ENST00000513115	1	ENSG00000154122	14	ENSG00000154122.14	ANKH	protein_coding
0.646093	0.413445	-1.05954	+	Down PEO-4	1.90222	0.0248238	ENST00000502585	1	ENSG00000154122	14	ENSG00000154122.14	ANKH	protein_coding
0.163633	1.0135	-1.17714	+	Down PEO-4	4.26348	0.000386037	ENST00000284268	8	ENSG00000154122	14	ENSG00000154122.14	ANKH	protein_coding
0.545219	0.768826	-1.31405	+	Down PEO-4	5.89157	3.52e-05	ENST00000503939	5	ENSG00000154122	14	ENSG00000154122.14	ANKH	protein_coding
-0.784486	0.985192	-0.200706	+	Down cancer	1.74908	0.0332545	ENST00000506755	1	ENSG00000131503	21	ENSG00000131503.21	ANKHD1	protein_coding
-0.121765	0.926515	-0.80475	+	Down cancer	1.57382	0.0464436	ENST00000297183	10	ENSG00000131503	21	ENSG00000131503.21	ANKHD1	protein_coding
-0.0348159	0.90231	-0.867494	+	Down cancer	1.65009	0.04012	ENST00000511151	5	ENSG00000131503	21	ENSG00000131503.21	ANKHD1	protein_coding
-0.389409	-0.699422	1.08883	+	Up PEO-4	2.13229	0.0160783	ENST00000360839	7	ENSG00000131503	21	ENSG00000131503.21	ANKHD1	protein_coding
-1.22103	0.965548	0.255479	+	Down SKOV-3	4.59808	0.000227054	ENST00000475148	1	ENSG00000131503	21	ENSG00000131503.21	ANKHD1	protein_coding
-1.14634	0.930812	0.215533	+	Down SKOV-3	3.24364	0.00214327	ENST00000433049	5	ENSG00000131503	21	ENSG00000131503.21	ANKHD1	protein_coding
-1.12143	1.01995	0.101483	+	Down SKOV-3	3.57344	0.00120852	ENST00000465435	1	ENSG00000131503	21	ENSG00000131503.21	ANKHD1	protein_coding
0.90966	-0.0341846	-0.875476	+	Up SKOV-3	1.69556	0.0367991	ENST00000437495	1	ENSG00000254996	5	ENSG00000254996.5	ANKHD1-EIF4EBP3	protein_coding
0.679297	0.414959	-1.09426	+	Down PEO-4	2.14214	0.0157953	ENST00000532219	5	ENSG00000254996	5	ENSG00000254996.5	ANKHD1-EIF4EBP3	protein_coding
0.270131	0.908814	-1.17895	+	Down PEO-4	3.4896	0.00140008	ENST00000474060	1	ENSG00000254996	5	ENSG00000254996.5	ANKHD1-EIF4EBP3	protein_coding
-0.739342	1.13702	-0.397677	+	Down cancer	2.53294	0.00770459	ENST00000265742	8	ENSG00000001629	10	ENSG00000001629.10	ANKIB1	protein_coding
-0.893883	0.873619	0.0202645	+	Down cancer	1.64139	0.0407978	ENST00000442183	1	ENSG00000001629	10	ENSG00000001629.10	ANKIB1	protein_coding
-0.807849	0.963763	-0.155914	+	Down cancer	1.71368	0.0355545	ENST00000439883	1	ENSG00000001629	10	ENSG00000001629.10	ANKIB1	protein_coding
-0.639393	1.11834	-0.47895	+	Down cancer	2.26927	0.0124721	ENST00000535036	5	ENSG00000176915	15	ENSG00000176915.15	ANKLE2	protein_coding
-1.06725	1.17689	-0.109644	+	Down cancer	4.99117	0.000125714	ENST00000538766	1	ENSG00000176915	15	ENSG00000176915.15	ANKLE2	protein_coding
-1.0405	1.16756	-0.12706	+	Down cancer	4.40958	0.000306585	ENST00000538591	5	ENSG00000176915	15	ENSG00000176915.15	ANKLE2	protein_coding
-0.117609	1.16225	-1.04465	+	Down cancer	4.36909	0.000327232	ENST00000357997	10	ENSG00000176915	15	ENSG00000176915.15	ANKLE2	protein_coding
-1.19182	0.942091	0.249727	+	Down SKOV-3	3.86965	0.000735462	ENST00000439231	6	ENSG00000176915	15	ENSG00000176915.15	ANKLE2	protein_coding
-1.23933	0.95016	0.289166	+	Down SKOV-3	4.86929	0.00015022	ENST00000505031	6	ENSG00000176915	15	ENSG00000176915.15	ANKLE2	protein_coding
-1.14469	0.680165	0.464522	+	Down SKOV-3	2.51003	0.00802864	ENST00000542282	5	ENSG00000176915	15	ENSG00000176915.15	ANKLE2	protein_coding
-1.29855	0.757234	0.541312	+	Down SKOV-3	5.14835	9.95e-05	ENST00000539605	5	ENSG00000176915	15	ENSG00000176915.15	ANKLE2	protein_coding
0.0449198	-1.13296	1.08804	+	Up cancer	4.46102	0.000282026	ENST00000361678	8	ENSG00000144504	16	ENSG00000144504.16	ANKMY1	protein_coding
0.673836	-1.25584	0.582008	+	Up cancer	3.86761	0.000737845	ENST00000272972	7	ENSG00000144504	16	ENSG00000144504.16	ANKMY1	protein_coding
-0.80346	-0.348718	1.15218	+	Up PEO-4	2.80292	0.0046929	ENST00000464991	5	ENSG00000144504	16	ENSG00000144504.16	ANKMY1	protein_coding
-0.89546	-0.318504	1.21396	+	Up PEO-4	3.90431	0.000693384	ENST00000459901	5	ENSG00000144504	16	ENSG00000144504.16	ANKMY1	protein_coding
-1.09288	0.728482	0.364393	+	Down SKOV-3	2.20001	0.0141895	ENST00000405002	5	ENSG00000144504	16	ENSG00000144504.16	ANKMY1	protein_coding
-0.953633	0.0239079	0.929725	+	Down SKOV-3	2.02523	0.0196351	ENST00000480230	5	ENSG00000144504	16	ENSG00000144504.16	ANKMY1	protein_coding
0.326301	0.944787	-1.27109	+	Down PEO-4	5.887	3.54e-05	ENST00000306999	7	ENSG00000106524	9	ENSG00000106524.9	ANKMY2	protein_coding
-0.542412	1.03912	-0.496709	+	Down cancer	1.73936	0.0338623	ENST00000296785	8	ENSG00000164331	10	ENSG00000164331.10	ANKRA2	protein_coding
-0.154699	1.00012	-0.845424	+	Down cancer	1.95546	0.0224395	ENST00000515804	1	ENSG00000164331	10	ENSG00000164331.10	ANKRA2	protein_coding
-0.371012	1.00532	-0.634304	+	Down cancer	1.62174	0.0423641	ENST00000514916	1	ENSG00000164331	10	ENSG00000164331.10	ANKRA2	protein_coding
-0.263666	1.05325	-0.789582	+	Down cancer	2.08196	0.0176682	ENST00000509433	1	ENSG00000164331	10	ENSG00000164331.10	ANKRA2	protein_coding
-0.620573	1.31747	-0.696898	+	Down cancer	5.77125	4.13e-05	ENST00000371697	4	ENSG00000148677	7	ENSG00000148677.7	ANKRD1	protein_coding
1.07266	0.00360506	-1.07627	+	Up SKOV-3	3.57691	0.00120112	ENST00000465753	1	ENSG00000088448	14	ENSG00000088448.14	ANKRD10	protein_coding
1.29021	-0.438834	-0.851375	+	Up SKOV-3	5.46375	6.33e-05	ENST00000603993	1	ENSG00000088448	14	ENSG00000088448.14	ANKRD10	protein_coding
1.08304	-0.315145	-0.767897	+	Up SKOV-3	2.20905	0.0139538	ENST00000485844	1	ENSG00000088448	14	ENSG00000088448.14	ANKRD10	protein_coding
0.87062	0.403386	-1.27401	+	Down PEO-4	5.06264	0.000113387	ENST00000494859	5	ENSG00000088448	14	ENSG00000088448.14	ANKRD10	protein_coding
0.70234	0.499085	-1.20142	+	Down PEO-4	3.09551	0.00278085	ENST00000489973	6	ENSG00000088448	14	ENSG00000088448.14	ANKRD10	protein_coding
1.11027	0.0593423	-1.16961	+	Down PEO-4	5.74005	4.33e-05	ENST00000267339	6	ENSG00000088448	14	ENSG00000088448.14	ANKRD10	protein_coding
0.447747	0.728411	-1.17616	+	Down PEO-4	2.8627	0.00421369	ENST00000310847	8	ENSG00000088448	14	ENSG00000088448.14	ANKRD10	protein_coding
-0.982018	0.983981	-0.00196312	+	Down cancer	2.371	0.0103373	ENST00000568100	2	ENSG00000167522	17	ENSG00000167522.17	ANKRD11	protein_coding
-0.775428	0.961125	-0.185697	+	Down cancer	1.63627	0.041203	ENST00000644139	1	ENSG00000167522	17	ENSG00000167522.17	ANKRD11	protein_coding
-0.122853	0.938181	-0.815328	+	Down cancer	1.6371	0.0411374	ENST00000645278	1	ENSG00000167522	17	ENSG00000167522.17	ANKRD11	protein_coding
-0.601702	1.2189	-0.617203	+	Down cancer	3.25015	0.00211751	ENST00000644784	1	ENSG00000167522	17	ENSG00000167522.17	ANKRD11	protein_coding
-0.390316	1.1435	-0.753188	+	Down cancer	2.61152	0.00665915	ENST00000642600	1	ENSG00000167522	17	ENSG00000167522.17	ANKRD11	protein_coding
-0.373499	1.25452	-0.881017	+	Down cancer	4.60589	0.000223892	ENST00000301030	10	ENSG00000167522	17	ENSG00000167522.17	ANKRD11	protein_coding
0.679573	0.54383	-1.2234	+	Down PEO-4	3.34845	0.0017865	ENST00000378332	7	ENSG00000167522	17	ENSG00000167522.17	ANKRD11	protein_coding
0.250511	1.00442	-1.25493	+	Down PEO-4	6.40886	1.79e-05	ENST00000567736	6	ENSG00000167522	17	ENSG00000167522.17	ANKRD11	protein_coding
-1.13159	0.838764	0.292828	+	Down SKOV-3	2.73006	0.00535978	ENST00000623388	1	ENSG00000167522	17	ENSG00000167522.17	ANKRD11	protein_coding
1.14629	-0.0912134	-1.05508	+	Up SKOV-3	4.23762	0.000401787	ENST00000540578	6	ENSG00000101745	17	ENSG00000101745.17	ANKRD12	protein_coding
1.07655	-0.230765	-0.845781	+	Up SKOV-3	2.35901	0.0105643	ENST00000546007	6	ENSG00000101745	17	ENSG00000101745.17	ANKRD12	protein_coding
-0.562358	1.02681	-0.464456	+	Down cancer	1.68073	0.0378682	ENST00000262126	9	ENSG00000101745	17	ENSG00000101745.17	ANKRD12	protein_coding
0.895021	0.0964868	-0.991508	+	Down PEO-4	2.06384	0.0182598	ENST00000400020	7	ENSG00000101745	17	ENSG00000101745.17	ANKRD12	protein_coding
-0.75605	1.18846	-0.432408	+	Down cancer	3.04501	0.00304205	ENST00000550404	1	ENSG00000076513	17	ENSG00000076513.17	ANKRD13A	protein_coding
-0.0990635	1.18199	-1.08292	+	Down cancer	5.43568	6.58e-05	ENST00000261739	9	ENSG00000076513	17	ENSG00000076513.17	ANKRD13A	protein_coding
-0.00265601	1.04641	-1.04376	+	Down cancer	3.09076	0.00280331	ENST00000547639	5	ENSG00000076513	17	ENSG00000076513.17	ANKRD13A	protein_coding
0.0369111	1.01628	-1.05319	+	Down cancer	2.95395	0.00357445	ENST00000553025	5	ENSG00000076513	17	ENSG00000076513.17	ANKRD13A	protein_coding
-0.972813	0.947362	0.0254512	+	Down SKOV-3	2.17101	0.0149619	ENST00000553251	5	ENSG00000076513	17	ENSG00000076513.17	ANKRD13A	protein_coding
1.21041	-0.345879	-0.864528	+	Up SKOV-3	3.6823	0.00100219	ENST00000394859	8	ENSG00000198720	13	ENSG00000198720.13	ANKRD13B	protein_coding
0.0625237	1.01205	-1.07457	+	Down cancer	3.08538	0.0028309	ENST00000370944	9	ENSG00000118454	13	ENSG00000118454.13	ANKRD13C	protein_coding
0.103119	0.963261	-1.06638	+	Down PEO-4	2.74708	0.00519725	ENST00000262346	6	ENSG00000118454	13	ENSG00000118454.13	ANKRD13C	protein_coding
0.290841	0.72021	-1.01105	+	Down PEO-4	1.74771	0.0333393	ENST00000308440	11	ENSG00000172932	16	ENSG00000172932.16	ANKRD13D	protein_coding
-0.0681906	-0.874571	0.942762	+	Up PEO-4	1.80557	0.0298543	ENST00000506119	1	ENSG00000172932	16	ENSG00000172932.16	ANKRD13D	protein_coding
-0.996914	0.926634	0.0702799	+	Down SKOV-3	2.1991	0.0142136	ENST00000511455	7	ENSG00000172932	16	ENSG00000172932.16	ANKRD13D	protein_coding
-1.14878	0.516635	0.632146	+	Down SKOV-3	2.50364	0.00812522	ENST00000447274	7	ENSG00000172932	16	ENSG00000172932.16	ANKRD13D	protein_coding
-1.22173	0.42502	0.796713	+	Down SKOV-3	3.57272	0.00120978	ENST00000512101	5	ENSG00000172932	16	ENSG00000172932.16	ANKRD13D	protein_coding
-1.12727	0.378151	0.749116	+	Down SKOV-3	2.4749	0.00856693	ENST00000507915	1	ENSG00000172932	16	ENSG00000172932.16	ANKRD13D	protein_coding
-1.23744	0.392663	0.844772	+	Down SKOV-3	4.02351	0.000567673	ENST00000513750	6	ENSG00000172932	16	ENSG00000172932.16	ANKRD13D	protein_coding
-1.23744	0.392663	0.844772	+	Down SKOV-3	4.02351	0.000567673	ENST00000512231	5	ENSG00000172932	16	ENSG00000172932.16	ANKRD13D	protein_coding
-1.06844	1.17447	-0.106029	+	Down cancer	4.95556	0.000132514	ENST00000684830	1	ENSG00000230453	10	ENSG00000230453.10	ANKRD18B	protein_coding
-0.991632	-0.212481	1.20411	+	Up PEO-4	4.52409	0.000255043	ENST00000405487	1	ENSG00000217165	1	ENSG00000217165.1	ANKRD18EP	processed_pseudogene
-1.32673	0.775594	0.551135	+	Down SKOV-3	6.80625	1.09e-05	ENST00000581181	5	ENSG00000186481	16	ENSG00000186481.16	ANKRD20A5P	transcribed_unprocessed_pseudogene
-1.06605	0.642797	0.423252	+	Down SKOV-3	1.93598	0.0232876	ENST00000482175	5	ENSG00000163126	15	ENSG00000163126.15	ANKRD23	protein_coding
-0.968608	1.10751	-0.138898	+	Down cancer	3.08955	0.00280903	ENST00000436985	7	ENSG00000107890	17	ENSG00000107890.17	ANKRD26	protein_coding
-0.560929	1.18337	-0.622438	+	Down cancer	2.82621	0.00450325	ENST00000376087	5	ENSG00000107890	17	ENSG00000107890.17	ANKRD26	protein_coding
-1.07963	0.632829	0.446804	+	Down SKOV-3	2.00795	0.0203046	ENST00000676299	1	ENSG00000107890	17	ENSG00000107890.17	ANKRD26	protein_coding
0.0328987	1.11928	-1.15218	+	Down cancer	5.45622	6.4e-05	ENST00000683139	1	ENSG00000206560	12	ENSG00000206560.12	ANKRD28	protein_coding
-0.51279	-0.623537	1.13633	+	Up PEO-4	2.39604	0.00987387	ENST00000399451	6	ENSG00000206560	12	ENSG00000206560.12	ANKRD28	protein_coding
-1.05072	0.844204	0.206517	+	Down SKOV-3	2.2033	0.0141063	ENST00000498524	5	ENSG00000206560	12	ENSG00000206560.12	ANKRD28	protein_coding
0.763497	0.526487	-1.28998	+	Down PEO-4	4.88503	0.000146871	ENST00000592179	6	ENSG00000154065	17	ENSG00000154065.17	ANKRD29	protein_coding
0.892197	0.338227	-1.23042	+	Down PEO-4	4.16966	0.0004484	ENST00000322980	13	ENSG00000154065	17	ENSG00000154065.17	ANKRD29	protein_coding
0.320739	0.886955	-1.20769	+	Down PEO-4	3.7584	0.000883863	ENST00000585908	2	ENSG00000154065	17	ENSG00000154065.17	ANKRD29	protein_coding
0.212626	0.762063	-0.974689	+	Down PEO-4	1.66344	0.0391203	ENST00000591280	5	ENSG00000154065	17	ENSG00000154065.17	ANKRD29	protein_coding
-1.00436	1.24985	-0.245482	+	Down cancer	6.13901	2.53e-05	ENST00000296657	7	ENSG00000164236	12	ENSG00000164236.12	ANKRD33B	protein_coding
0.0603858	1.10839	-1.16878	+	Down cancer	5.66148	4.8e-05	ENST00000606888	3	ENSG00000272031	3	ENSG00000272031.3	ANKRD34A	protein_coding
-0.780884	1.04129	-0.260406	+	Down cancer	2.00034	0.020594	ENST00000452478	2	ENSG00000135976	21	ENSG00000135976.21	ANKRD36	protein_coding
-1.06503	0.782277	0.282753	+	Down SKOV-3	2.13188	0.0160882	ENST00000421946	2	ENSG00000135976	21	ENSG00000135976.21	ANKRD36	protein_coding
-1.13283	0.793258	0.339575	+	Down SKOV-3	2.61326	0.00663719	ENST00000420699	9	ENSG00000135976	21	ENSG00000135976.21	ANKRD36	protein_coding
-1.04008	1.11719	-0.077111	+	Down cancer	3.69963	0.000974303	ENST00000443455	5	ENSG00000196912	13	ENSG00000196912.13	ANKRD36B	protein_coding
-1.17687	0.878058	0.298817	+	Down SKOV-3	3.31338	0.00189597	ENST00000438709	7	ENSG00000196912	13	ENSG00000196912.13	ANKRD36B	protein_coding
-0.572576	1.06892	-0.49634	+	Down cancer	1.91313	0.024315	ENST00000456556	5	ENSG00000174501	15	ENSG00000174501.15	ANKRD36C	protein_coding
-1.17545	0.760311	0.415135	+	Down SKOV-3	2.91781	0.00381103	ENST00000528268	5	ENSG00000174501	15	ENSG00000174501.15	ANKRD36C	protein_coding
-0.981095	0.885325	0.0957695	+	Down SKOV-3	1.98782	0.0210893	ENST00000295246	7	ENSG00000174501	15	ENSG00000174501.15	ANKRD36C	protein_coding
-1.03345	0.960938	0.0725077	+	Down SKOV-3	2.53056	0.00773522	ENST00000531153	5	ENSG00000174501	15	ENSG00000174501.15	ANKRD36C	protein_coding
-0.0377243	1.03363	-0.995909	+	Down cancer	2.70687	0.0055837	ENST00000393537	5	ENSG00000213337	9	ENSG00000213337.9	ANKRD39	protein_coding
-1.03628	0.124135	0.912143	+	Down SKOV-3	2.34418	0.0108584	ENST00000443120	5	ENSG00000213337	9	ENSG00000213337.9	ANKRD39	protein_coding
-0.337049	1.23988	-0.902835	+	Down cancer	4.43723	0.000292944	ENST00000285243	7	ENSG00000154945	7	ENSG00000154945.7	ANKRD40	protein_coding
1.02314	-0.4334	-0.589741	+	Up SKOV-3	1.67426	0.0383365	ENST00000260047	10	ENSG00000137494	14	ENSG00000137494.14	ANKRD42	protein_coding
-0.0125602	1.10584	-1.09328	+	Down cancer	4.1336	0.000474615	ENST00000526731	5	ENSG00000137494	14	ENSG00000137494.14	ANKRD42	protein_coding
0.504012	0.525023	-1.02903	+	Down PEO-4	1.68456	0.0375959	ENST00000528722	5	ENSG00000137494	14	ENSG00000137494.14	ANKRD42	protein_coding
-0.707025	-0.302421	1.00945	+	Up PEO-4	1.72148	0.0350162	ENST00000624533	1	ENSG00000247137	9	ENSG00000247137.9	ANKRD42-DT	lncRNA
-0.781158	-0.473609	1.25477	+	Up PEO-4	4.07933	0.000518851	ENST00000665524	1	ENSG00000247137	9	ENSG00000247137.9	ANKRD42-DT	lncRNA
-0.215603	1.1134	-0.897794	+	Down cancer	2.79549	0.00475826	ENST00000333279	3	ENSG00000183831	7	ENSG00000183831.7	ANKRD45	protein_coding
-0.450781	-0.761676	1.21246	+	Up PEO-4	3.34499	0.00179777	ENST00000524319	1	ENSG00000186106	11	ENSG00000186106.11	ANKRD46	protein_coding
-0.336201	-0.85168	1.18788	+	Up PEO-4	3.32948	0.00184425	ENST00000335659	7	ENSG00000186106	11	ENSG00000186106.11	ANKRD46	protein_coding
-0.0593328	-0.990062	1.04939	+	Up PEO-4	2.77422	0.00494759	ENST00000521345	1	ENSG00000186106	11	ENSG00000186106.11	ANKRD46	protein_coding
-0.0712849	-1.03203	1.10332	+	Up PEO-4	3.48393	0.00141351	ENST00000358990	3	ENSG00000186106	11	ENSG00000186106.11	ANKRD46	protein_coding
-0.793375	-0.356411	1.14979	+	Up PEO-4	2.75523	0.00511884	ENST00000519597	5	ENSG00000186106	11	ENSG00000186106.11	ANKRD46	protein_coding
-0.691802	-0.40192	1.09372	+	Up PEO-4	2.1535	0.0154636	ENST00000520311	5	ENSG00000186106	11	ENSG00000186106.11	ANKRD46	protein_coding
-0.628471	1.00341	-0.374936	+	Down cancer	1.60831	0.0434602	ENST00000544253	1	ENSG00000168876	9	ENSG00000168876.9	ANKRD49	protein_coding
-0.993215	0.847267	0.145948	+	Down SKOV-3	1.92995	0.0235558	ENST00000538535	1	ENSG00000168876	9	ENSG00000168876.9	ANKRD49	protein_coding
0.738566	0.50891	-1.24748	+	Down PEO-4	3.82054	0.000796631	ENST00000515641	1	ENSG00000151458	12	ENSG00000151458.12	ANKRD50	protein_coding
0.625735	0.64983	-1.27557	+	Down PEO-4	4.27151	0.000381103	ENST00000504087	6	ENSG00000151458	12	ENSG00000151458.12	ANKRD50	protein_coding
1.19225	-0.644618	-0.547633	+	Up SKOV-3	2.9331	0.00370982	ENST00000680755	1	ENSG00000139645	11	ENSG00000139645.11	ANKRD52	protein_coding
0.476759	0.823678	-1.30044	+	Down PEO-4	5.64438	4.92e-05	ENST00000267116	8	ENSG00000139645	11	ENSG00000139645.11	ANKRD52	protein_coding
0.553277	0.534224	-1.0875	+	Down PEO-4	2.02481	0.0196513	ENST00000680026	1	ENSG00000139645	11	ENSG00000139645.11	ANKRD52	protein_coding
1.25361	-0.457517	-0.796095	+	Up SKOV-3	4.11216	0.000491886	ENST00000609706	1	ENSG00000100124	15	ENSG00000100124.15	ANKRD54	protein_coding
0.723892	0.602104	-1.326	+	Down PEO-4	6.37821	1.86e-05	ENST00000215941	9	ENSG00000100124	15	ENSG00000100124.15	ANKRD54	protein_coding
-0.713621	0.991131	-0.27751	+	Down cancer	1.65122	0.0400371	ENST00000409061	2	ENSG00000157999	6	ENSG00000157999.6	ANKRD61	protein_coding
-0.217374	1.06852	-0.851145	+	Down cancer	2.32575	0.0112316	ENST00000434396	2	ENSG00000230778	2	ENSG00000230778.2	ANKRD63	protein_coding
-0.618037	1.10003	-0.481992	+	Down cancer	2.12799	0.016204	ENST00000559404	5	ENSG00000156381	9	ENSG00000156381.9	ANKRD9	protein_coding
0.721682	0.303972	-1.02565	+	Down PEO-4	1.8179	0.0291636	ENST00000286918	9	ENSG00000156381	9	ENSG00000156381.9	ANKRD9	protein_coding
0.480246	0.785612	-1.26586	+	Down PEO-4	4.33138	0.000347534	ENST00000559651	1	ENSG00000156381	9	ENSG00000156381.9	ANKRD9	protein_coding
0.593749	0.699525	-1.29327	+	Down PEO-4	4.80248	0.000166764	ENST00000560748	5	ENSG00000156381	9	ENSG00000156381.9	ANKRD9	protein_coding
-0.700115	-0.325748	1.02586	+	Up PEO-4	1.78836	0.0308378	ENST00000360359	5	ENSG00000064999	15	ENSG00000064999.15	ANKS1A	protein_coding
-1.24505	0.229053	1.01599	+	Down SKOV-3	6.20119	2.35e-05	ENST00000649117	1	ENSG00000064999	15	ENSG00000064999.15	ANKS1A	protein_coding
-0.937266	0.151139	0.786126	+	Down SKOV-3	1.57132	0.0466583	ENST00000590689	1	ENSG00000168096	15	ENSG00000168096.15	ANKS3	protein_coding
-1.01088	0.271618	0.739267	+	Down SKOV-3	1.77689	0.0315325	ENST00000591653	5	ENSG00000168096	15	ENSG00000168096.15	ANKS3	protein_coding
0.538115	0.649022	-1.18714	+	Down PEO-4	2.88025	0.00408221	ENST00000471846	1	ENSG00000165138	18	ENSG00000165138.18	ANKS6	protein_coding
0.524222	0.689902	-1.21412	+	Down PEO-4	3.23579	0.00217451	ENST00000353234	5	ENSG00000165138	18	ENSG00000165138.18	ANKS6	protein_coding
0.593134	0.582907	-1.17604	+	Down PEO-4	2.74416	0.00522764	ENST00000444472	5	ENSG00000165138	18	ENSG00000165138.18	ANKS6	protein_coding
0.59191	0.644793	-1.2367	+	Down PEO-4	3.51831	0.00133037	ENST00000486778	1	ENSG00000165138	18	ENSG00000165138.18	ANKS6	protein_coding
0.625561	0.527854	-1.15342	+	Down PEO-4	2.54006	0.00760684	ENST00000466120	1	ENSG00000165138	18	ENSG00000165138.18	ANKS6	protein_coding
-0.698648	1.0503	-0.351647	+	Down cancer	1.90955	0.0244813	ENST00000323348	10	ENSG00000163516	14	ENSG00000163516.14	ANKZF1	protein_coding
-1.04199	0.630888	0.411103	+	Down SKOV-3	1.79566	0.0304238	ENST00000463792	5	ENSG00000163516	14	ENSG00000163516.14	ANKZF1	protein_coding
-1.07967	0.3837	0.695973	+	Down SKOV-3	2.07169	0.0180109	ENST00000486203	5	ENSG00000163516	14	ENSG00000163516.14	ANKZF1	protein_coding
-0.538718	1.26761	-0.728896	+	Down cancer	4.19378	0.00043165	ENST00000491782	1	ENSG00000011426	11	ENSG00000011426.11	ANLN	protein_coding
-0.474023	1.30925	-0.835231	+	Down cancer	6.22871	2.26e-05	ENST00000265748	7	ENSG00000011426	11	ENSG00000011426.11	ANLN	protein_coding
-0.43245	1.29067	-0.858216	+	Down cancer	5.55077	5.58e-05	ENST00000396068	6	ENSG00000011426	11	ENSG00000011426.11	ANLN	protein_coding
1.15548	-0.187048	-0.968431	+	Up SKOV-3	3.57249	0.00121009	ENST00000427171	5	ENSG00000160746	13	ENSG00000160746.13	ANO10	protein_coding
0.704053	0.431061	-1.13511	+	Down PEO-4	2.46254	0.00876351	ENST00000350459	8	ENSG00000160746	13	ENSG00000160746.13	ANO10	protein_coding
0.906123	0.179334	-1.08546	+	Down PEO-4	2.62291	0.00652114	ENST00000396091	7	ENSG00000160746	13	ENSG00000160746.13	ANO10	protein_coding
-0.189111	1.01214	-0.823033	+	Down cancer	1.95288	0.0225477	ENST00000550630	5	ENSG00000177119	17	ENSG00000177119.17	ANO6	protein_coding
-0.0348733	0.996658	-0.961785	+	Down cancer	2.34014	0.0109359	ENST00000320560	13	ENSG00000177119	17	ENSG00000177119.17	ANO6	protein_coding
0.598027	0.458911	-1.05694	+	Down PEO-4	1.85457	0.0271975	ENST00000680201	1	ENSG00000177119	17	ENSG00000177119.17	ANO6	protein_coding
-0.554571	1.26098	-0.706412	+	Down cancer	4.01005	0.000579982	ENST00000475369	2	ENSG00000237276	9	ENSG00000237276.9	ANO7L1	transcribed_unprocessed_pseudogene
0.530876	0.684876	-1.21575	+	Down PEO-4	3.25099	0.00211436	ENST00000159087	7	ENSG00000074855	11	ENSG00000074855.11	ANO8	protein_coding
-1.07897	0.0482992	1.03067	+	Down SKOV-3	3.2504	0.0021165	ENST00000597643	5	ENSG00000074855	11	ENSG00000074855.11	ANO8	protein_coding
-1.02306	-0.170902	1.19396	+	Up PEO-4	4.69734	0.000194824	ENST00000332826	7	ENSG00000185101	13	ENSG00000185101.13	ANO9	protein_coding
-0.94866	-0.228567	1.17723	+	Up PEO-4	3.71026	0.000956192	ENST00000532094	5	ENSG00000185101	13	ENSG00000185101.13	ANO9	protein_coding
-1.21648	0.99686	0.219621	+	Down SKOV-3	4.86448	0.000151469	ENST00000262648	8	ENSG00000011201	12	ENSG00000011201.12	ANOS1	protein_coding
-0.934352	-0.169024	1.10338	+	Up PEO-4	2.87693	0.00410818	ENST00000483551	6	ENSG00000140350	15	ENSG00000140350.15	ANP32A	protein_coding
-0.194766	1.2035	-1.00874	+	Down cancer	4.71706	0.000188999	ENST00000339399	5	ENSG00000136938	9	ENSG00000136938.9	ANP32B	protein_coding
-0.0503407	0.895653	-0.845312	+	Down cancer	1.57128	0.0466609	ENST00000473205	1	ENSG00000136938	9	ENSG00000136938.9	ANP32B	protein_coding
-0.462349	1.25467	-0.792315	+	Down cancer	4.11847	0.000486981	ENST00000583931	6	ENSG00000143401	15	ENSG00000143401.15	ANP32E	protein_coding
0.883325	-1.19432	0.310997	+	Up SKOV-3	3.55231	0.00125552	ENST00000560137	2	ENSG00000166825	15	ENSG00000166825.15	ANPEP	protein_coding
0.891181	-1.28329	0.392106	+	Up SKOV-3	5.61768	5.1e-05	ENST00000300060	7	ENSG00000166825	15	ENSG00000166825.15	ANPEP	protein_coding
-0.279522	-0.722692	1.00221	+	Up PEO-4	1.71212	0.0356628	ENST00000559887	1	ENSG00000166825	15	ENSG00000166825.15	ANPEP	protein_coding
0.517086	0.671184	-1.18827	+	Down PEO-4	2.91076	0.0038606	ENST00000569529	6	ENSG00000103254	10	ENSG00000103254.10	ANTKMT	protein_coding
-1.06569	0.829297	0.236397	+	Down SKOV-3	2.24764	0.0129926	ENST00000564000	5	ENSG00000103254	10	ENSG00000103254.10	ANTKMT	protein_coding
-1.21334	0.48726	0.72608	+	Down SKOV-3	3.28074	0.00200589	ENST00000566525	5	ENSG00000103254	10	ENSG00000103254.10	ANTKMT	protein_coding
-1.14991	1.15727	-0.00735921	+	Down cancer	6.71852	1.22e-05	ENST00000409829	7	ENSG00000169604	21	ENSG00000169604.21	ANTXR1	protein_coding
-0.91616	0.971564	-0.055404	+	Down cancer	2.04937	0.0187581	ENST00000681568	1	ENSG00000169604	21	ENSG00000169604.21	ANTXR1	protein_coding
-1.23042	0.907129	0.323286	+	Down SKOV-3	4.2742	0.000379418	ENST00000481119	2	ENSG00000169604	21	ENSG00000169604.21	ANTXR1	protein_coding
-1.12833	1.08956	0.0387633	+	Down SKOV-3	4.40823	0.000307229	ENST00000303714	9	ENSG00000169604	21	ENSG00000169604.21	ANTXR1	protein_coding
0.366002	0.933062	-1.29906	+	Down PEO-4	7.54599	4.41e-06	ENST00000681710	1	ENSG00000163297	18	ENSG00000163297.18	ANTXR2	protein_coding
0.362513	0.936896	-1.29941	+	Down PEO-4	7.74197	3.54e-06	ENST00000403729	7	ENSG00000163297	18	ENSG00000163297.18	ANTXR2	protein_coding
0.432469	0.841946	-1.27442	+	Down PEO-4	4.84956	0.000155067	ENST00000681115	1	ENSG00000163297	18	ENSG00000163297.18	ANTXR2	protein_coding
0.657853	0.586471	-1.24432	+	Down PEO-4	3.64954	0.00105877	ENST00000679571	1	ENSG00000163297	18	ENSG00000163297.18	ANTXR2	protein_coding
0.855345	0.269129	-1.12447	+	Down PEO-4	2.72636	0.00539377	ENST00000257497	11	ENSG00000135046	14	ENSG00000135046.14	ANXA1	protein_coding
-1.20562	0.490467	0.715155	+	Down SKOV-3	3.16512	0.00246208	ENST00000376911	1	ENSG00000135046	14	ENSG00000135046.14	ANXA1	protein_coding
-1.1876	0.160936	1.02666	+	Down SKOV-3	4.61202	0.000222074	ENST00000489109	1	ENSG00000135046	14	ENSG00000135046.14	ANXA1	protein_coding
-1.24691	0.395079	0.85183	+	Down SKOV-3	4.24381	0.000397696	ENST00000495713	5	ENSG00000135046	14	ENSG00000135046.14	ANXA1	protein_coding
-1.26254	0.429136	0.833404	+	Down SKOV-3	4.48391	0.000271276	ENST00000491192	1	ENSG00000135046	14	ENSG00000135046.14	ANXA1	protein_coding
-1.13398	0.313706	0.820273	+	Down SKOV-3	2.69417	0.00572006	ENST00000468639	5	ENSG00000135046	14	ENSG00000135046.14	ANXA1	protein_coding
0.994412	-0.895347	-0.0990646	+	Up SKOV-3	2.07789	0.0178013	ENST00000265447	8	ENSG00000122359	18	ENSG00000122359.18	ANXA11	protein_coding
1.06846	-0.833998	-0.234461	+	Up SKOV-3	2.27659	0.0123095	ENST00000463340	1	ENSG00000122359	18	ENSG00000122359.18	ANXA11	protein_coding
1.22348	-0.534987	-0.688489	+	Up SKOV-3	3.35967	0.00175155	ENST00000463657	1	ENSG00000122359	18	ENSG00000122359.18	ANXA11	protein_coding
-1.23157	0.322795	0.908776	+	Down SKOV-3	4.30946	0.000359802	ENST00000481805	1	ENSG00000122359	18	ENSG00000122359.18	ANXA11	protein_coding
-0.803516	1.12185	-0.318333	+	Down cancer	2.55366	0.00741718	ENST00000504475	6	ENSG00000182718	18	ENSG00000182718.18	ANXA2	protein_coding
-0.950761	0.947627	0.00313414	+	Down cancer	2.08126	0.017689	ENST00000560546	5	ENSG00000182718	18	ENSG00000182718.18	ANXA2	protein_coding
-0.158923	1.05141	-0.892492	+	Down cancer	2.35834	0.0105772	ENST00000677258	1	ENSG00000182718	18	ENSG00000182718.18	ANXA2	protein_coding
0.854339	0.417355	-1.27169	+	Down PEO-4	4.86016	0.000152401	ENST00000558503	6	ENSG00000182718	18	ENSG00000182718.18	ANXA2	protein_coding
0.83048	0.437452	-1.26793	+	Down PEO-4	4.59996	0.000226201	ENST00000451270	7	ENSG00000182718	18	ENSG00000182718.18	ANXA2	protein_coding
0.808157	0.164988	-0.973145	+	Down PEO-4	1.7509	0.0331329	ENST00000558169	6	ENSG00000182718	18	ENSG00000182718.18	ANXA2	protein_coding
0.899042	0.323349	-1.22239	+	Down PEO-4	4.06858	0.000527732	ENST00000559176	5	ENSG00000182718	18	ENSG00000182718.18	ANXA2	protein_coding
0.242638	0.957921	-1.20056	+	Down PEO-4	4.13087	0.000476914	ENST00000558985	6	ENSG00000182718	18	ENSG00000182718.18	ANXA2	protein_coding
0.428704	0.657872	-1.08658	+	Down PEO-4	2.07155	0.018016	ENST00000678796	1	ENSG00000182718	18	ENSG00000182718.18	ANXA2	protein_coding
0.667702	0.475548	-1.14325	+	Down PEO-4	2.48523	0.00840593	ENST00000421017	6	ENSG00000182718	18	ENSG00000182718.18	ANXA2	protein_coding
0.708373	0.582666	-1.29104	+	Down PEO-4	4.75042	0.000179744	ENST00000332680	8	ENSG00000182718	18	ENSG00000182718.18	ANXA2	protein_coding
0.559091	0.554617	-1.11371	+	Down PEO-4	2.20591	0.0140344	ENST00000557937	5	ENSG00000182718	18	ENSG00000182718.18	ANXA2	protein_coding
0.790445	0.494351	-1.2848	+	Down PEO-4	4.84829	0.000155284	ENST00000435128	2	ENSG00000231991	4	ENSG00000231991.4	ANXA2P2	processed_pseudogene
0.581087	0.759848	-1.34093	+	Down PEO-4	8.42729	1.5e-06	ENST00000264908	11	ENSG00000138772	13	ENSG00000138772.13	ANXA3	protein_coding
0.583866	0.696258	-1.28012	+	Down PEO-4	4.42602	0.000298577	ENST00000512884	5	ENSG00000138772	13	ENSG00000138772.13	ANXA3	protein_coding
0.681436	0.664348	-1.34578	+	Down PEO-4	8.63469	1.2e-06	ENST00000503570	6	ENSG00000138772	13	ENSG00000138772.13	ANXA3	protein_coding
1.199	-0.104009	-1.09499	+	Up SKOV-3	6.42758	1.76e-05	ENST00000394295	6	ENSG00000196975	16	ENSG00000196975.16	ANXA4	protein_coding
1.07409	-0.0755492	-0.998543	+	Up SKOV-3	2.99651	0.00331554	ENST00000477632	5	ENSG00000196975	16	ENSG00000196975.16	ANXA4	protein_coding
1.1864	-0.218491	-0.96791	+	Up SKOV-3	3.98527	0.000605527	ENST00000471395	1	ENSG00000196975	16	ENSG00000196975.16	ANXA4	protein_coding
1.24586	-0.234827	-1.01103	+	Up SKOV-3	6.1124	2.62e-05	ENST00000460439	5	ENSG00000196975	16	ENSG00000196975.16	ANXA4	protein_coding
1.23825	-0.190506	-1.04774	+	Up SKOV-3	6.84872	1.04e-05	ENST00000409920	5	ENSG00000196975	16	ENSG00000196975.16	ANXA4	protein_coding
1.17104	-0.578082	-0.592954	+	Up SKOV-3	2.69397	0.0057222	ENST00000635311	1	ENSG00000196975	16	ENSG00000196975.16	ANXA4	protein_coding
0.0717162	0.993151	-1.06487	+	Down cancer	2.89689	0.00395797	ENST00000509648	5	ENSG00000164111	15	ENSG00000164111.15	ANXA5	protein_coding
0.667803	0.427221	-1.09502	+	Down PEO-4	2.13477	0.0160102	ENST00000509016	5	ENSG00000164111	15	ENSG00000164111.15	ANXA5	protein_coding
0.365621	0.849977	-1.2156	+	Down PEO-4	3.69022	0.000988041	ENST00000511552	5	ENSG00000164111	15	ENSG00000164111.15	ANXA5	protein_coding
0.504937	0.660116	-1.16505	+	Down PEO-4	2.66866	0.00599601	ENST00000515717	1	ENSG00000164111	15	ENSG00000164111.15	ANXA5	protein_coding
0.599986	0.698679	-1.29866	+	Down PEO-4	4.97798	0.000127958	ENST00000506395	5	ENSG00000164111	15	ENSG00000164111.15	ANXA5	protein_coding
0.642539	0.701456	-1.34399	+	Down PEO-4	8.32815	1.72e-06	ENST00000296511	10	ENSG00000164111	15	ENSG00000164111.15	ANXA5	protein_coding
-0.637006	1.25065	-0.613644	+	Down cancer	3.75051	0.000894258	ENST00000521512	5	ENSG00000197043	14	ENSG00000197043.14	ANXA6	protein_coding
-0.0865658	1.13507	-1.0485	+	Down cancer	4.00221	0.000587372	ENST00000354546	10	ENSG00000197043	14	ENSG00000197043.14	ANXA6	protein_coding
0.158527	1.01421	-1.17274	+	Down PEO-4	4.19808	0.000428272	ENST00000523714	5	ENSG00000197043	14	ENSG00000197043.14	ANXA6	protein_coding
0.0608298	1.02101	-1.08184	+	Down PEO-4	3.20502	0.00229371	ENST00000520378	1	ENSG00000197043	14	ENSG00000197043.14	ANXA6	protein_coding
0.353731	0.756501	-1.11023	+	Down PEO-4	2.36492	0.0104503	ENST00000517486	5	ENSG00000197043	14	ENSG00000197043.14	ANXA6	protein_coding
1.11412	-0.0731393	-1.04098	+	Up SKOV-3	3.67351	0.00101638	ENST00000372919	8	ENSG00000138279	16	ENSG00000138279.16	ANXA7	protein_coding
1.06547	-0.117079	-0.948387	+	Up SKOV-3	2.66949	0.00598655	ENST00000372921	10	ENSG00000138279	16	ENSG00000138279.16	ANXA7	protein_coding
1.27545	-0.331786	-0.943662	+	Up SKOV-3	6.07792	2.72e-05	ENST00000492380	1	ENSG00000138279	16	ENSG00000138279.16	ANXA7	protein_coding
-0.500838	1.26159	-0.760751	+	Down cancer	4.15073	0.000462186	ENST00000585281	6	ENSG00000265190	7	ENSG00000265190.7	ANXA8	protein_coding
-0.559751	-0.719843	1.27959	+	Up PEO-4	4.45682	0.000283933	ENST00000368947	9	ENSG00000143412	10	ENSG00000143412.10	ANXA9	protein_coding
-0.526708	1.01121	-0.484506	+	Down cancer	1.59596	0.0445248	ENST00000297979	9	ENSG00000148120	18	ENSG00000148120.18	AOPEP	protein_coding
-0.693314	1.17324	-0.479926	+	Down cancer	2.78168	0.00488108	ENST00000473778	5	ENSG00000148120	18	ENSG00000148120.18	AOPEP	protein_coding
-0.950859	1.00133	-0.0504691	+	Down cancer	2.3162	0.0114326	ENST00000463372	5	ENSG00000148120	18	ENSG00000148120.18	AOPEP	protein_coding
-0.52571	1.11494	-0.589226	+	Down cancer	2.21938	0.013688	ENST00000488186	5	ENSG00000148120	18	ENSG00000148120.18	AOPEP	protein_coding
-0.260133	1.09996	-0.839824	+	Down cancer	2.49511	0.00825387	ENST00000375315	8	ENSG00000148120	18	ENSG00000148120.18	AOPEP	protein_coding
0.383507	0.900817	-1.28432	+	Down PEO-4	5.79222	4.01e-05	ENST00000496567	5	ENSG00000148120	18	ENSG00000148120.18	AOPEP	protein_coding
-1.12149	0.927537	0.19395	+	Down SKOV-3	2.99389	0.00333128	ENST00000478603	5	ENSG00000148120	18	ENSG00000148120.18	AOPEP	protein_coding
-1.22184	0.616113	0.605721	+	Down SKOV-3	3.29054	0.00197339	ENST00000445181	5	ENSG00000148120	18	ENSG00000148120.18	AOPEP	protein_coding
-0.747575	1.25829	-0.51071	+	Down cancer	4.04537	0.000547745	ENST00000374700	7	ENSG00000138356	14	ENSG00000138356.14	AOX1	protein_coding
-0.495099	1.16549	-0.670391	+	Down cancer	2.68221	0.00584408	ENST00000485965	5	ENSG00000138356	14	ENSG00000138356.14	AOX1	protein_coding
0.33802	0.910459	-1.24848	+	Down PEO-4	4.70111	0.00019361	ENST00000274000	10	ENSG00000138660	12	ENSG00000138660.12	AP1AR	protein_coding
0.64378	0.627081	-1.27086	+	Down PEO-4	4.16015	0.000455627	ENST00000510527	5	ENSG00000138660	12	ENSG00000138660.12	AP1AR	protein_coding
0.646329	0.622473	-1.2688	+	Down PEO-4	4.11472	0.000490022	ENST00000309703	10	ENSG00000138660	12	ENSG00000138660.12	AP1AR	protein_coding
0.555841	0.520916	-1.07676	+	Down PEO-4	1.95701	0.0223739	ENST00000502954	1	ENSG00000138660	12	ENSG00000138660.12	AP1AR	protein_coding
1.06634	-0.325266	-0.741074	+	Up SKOV-3	2.061	0.0183558	ENST00000562919	1	ENSG00000260526	1	ENSG00000260526.1	AP1AR-DT	lncRNA
0.0568494	1.07766	-1.13451	+	Down cancer	4.34102	0.00034223	ENST00000482818	1	ENSG00000100280	17	ENSG00000100280.17	AP1B1	protein_coding
0.678535	0.538896	-1.21743	+	Down PEO-4	3.26613	0.00205692	ENST00000317368	11	ENSG00000100280	17	ENSG00000100280.17	AP1B1	protein_coding
0.320371	0.906121	-1.22649	+	Down PEO-4	4.1915	0.000433255	ENST00000432560	6	ENSG00000100280	17	ENSG00000100280.17	AP1B1	protein_coding
0.320371	0.906121	-1.22649	+	Down PEO-4	4.1915	0.000433255	ENST00000405198	6	ENSG00000100280	17	ENSG00000100280.17	AP1B1	protein_coding
0.574615	0.760826	-1.33544	+	Down PEO-4	7.55645	4.34e-06	ENST00000357586	7	ENSG00000100280	17	ENSG00000100280.17	AP1B1	protein_coding
0.970435	-0.900534	-0.0699004	+	Up SKOV-3	1.99189	0.0209297	ENST00000569748	5	ENSG00000166747	13	ENSG00000166747.13	AP1G1	protein_coding
1.15297	-0.296785	-0.856189	+	Up SKOV-3	2.97691	0.00343263	ENST00000567583	1	ENSG00000166747	13	ENSG00000166747.13	AP1G1	protein_coding
-0.784612	1.05199	-0.267378	+	Down cancer	2.06451	0.0182387	ENST00000564155	5	ENSG00000166747	13	ENSG00000166747.13	AP1G1	protein_coding
0.793587	0.514023	-1.30761	+	Down PEO-4	5.73532	4.34e-05	ENST00000393512	7	ENSG00000166747	13	ENSG00000166747.13	AP1G1	protein_coding
0.497101	0.796933	-1.29403	+	Down PEO-4	5.18933	9.34e-05	ENST00000299980	9	ENSG00000166747	13	ENSG00000166747.13	AP1G1	protein_coding
-0.200391	-0.774149	0.97454	+	Up PEO-4	1.68557	0.0375284	ENST00000556277	5	ENSG00000213983	12	ENSG00000213983.12	AP1G2	protein_coding
-1.09683	0.544108	0.552724	+	Down SKOV-3	2.08673	0.0175041	ENST00000556152	1	ENSG00000213983	12	ENSG00000213983.12	AP1G2	protein_coding
-1.27123	0.669239	0.601992	+	Down SKOV-3	4.18137	0.000440412	ENST00000554554	5	ENSG00000213983	12	ENSG00000213983.12	AP1G2	protein_coding
-1.29101	0.692901	0.598113	+	Down SKOV-3	4.72231	0.000187537	ENST00000397120	8	ENSG00000213983	12	ENSG00000213983.12	AP1G2	protein_coding
-1.00452	0.0778863	0.926636	+	Down SKOV-3	2.23525	0.0132905	ENST00000308724	9	ENSG00000213983	12	ENSG00000213983.12	AP1G2	protein_coding
-1.20313	0.429197	0.773937	+	Down SKOV-3	3.2577	0.00208901	ENST00000465445	6	ENSG00000213983	12	ENSG00000213983.12	AP1G2	protein_coding
-1.21501	0.30098	0.914029	+	Down SKOV-3	4.0415	0.00055101	ENST00000556743	5	ENSG00000213983	12	ENSG00000213983.12	AP1G2	protein_coding
-1.18855	0.733303	0.455249	+	Down SKOV-3	3.00036	0.00329424	ENST00000555968	1	ENSG00000258727	1	ENSG00000258727.1	AP1G2-AS1	lncRNA
-0.0942494	1.00601	-0.911759	+	Down cancer	2.18778	0.0145035	ENST00000590756	5	ENSG00000072958	9	ENSG00000072958.9	AP1M1	protein_coding
-0.0126454	1.15541	-1.14277	+	Down cancer	6.30939	2.05e-05	ENST00000444449	6	ENSG00000072958	9	ENSG00000072958.9	AP1M1	protein_coding
0.0675365	1.11568	-1.18322	+	Down cancer	6.46336	1.67e-05	ENST00000429941	6	ENSG00000072958	9	ENSG00000072958.9	AP1M1	protein_coding
-1.30772	0.828379	0.479342	+	Down SKOV-3	6.05836	2.8e-05	ENST00000291439	8	ENSG00000072958	9	ENSG00000072958.9	AP1M1	protein_coding
-1.25225	0.18952	1.06273	+	Down SKOV-3	9.9889	3.76e-07	ENST00000250244	11	ENSG00000129354	12	ENSG00000129354.12	AP1M2	protein_coding
-0.922789	0.900285	0.022504	+	Down cancer	1.81317	0.0294308	ENST00000646560	1	ENSG00000106367	15	ENSG00000106367.15	AP1S1	protein_coding
-1.06424	1.04228	0.0219599	+	Down SKOV-3	3.21572	0.00225059	ENST00000337619	11	ENSG00000106367	15	ENSG00000106367.15	AP1S1	protein_coding
-0.580641	0.999997	-0.419356	+	Down cancer	1.56133	0.0475471	ENST00000673591	1	ENSG00000182287	15	ENSG00000182287.15	AP1S2	protein_coding
0.669126	0.666523	-1.33565	+	Down PEO-4	7.06397	8.01e-06	ENST00000329235	6	ENSG00000182287	15	ENSG00000182287.15	AP1S2	protein_coding
-0.107665	-0.900844	1.00851	+	Up PEO-4	2.16174	0.0152212	ENST00000450644	2	ENSG00000182287	15	ENSG00000182287.15	AP1S2	protein_coding
1.00343	-0.0725991	-0.930827	+	Up SKOV-3	2.24596	0.013035	ENST00000443700	5	ENSG00000152056	17	ENSG00000152056.17	AP1S3	protein_coding
1.17059	-0.315586	-0.855003	+	Up SKOV-3	3.14859	0.00253375	ENST00000446015	6	ENSG00000152056	17	ENSG00000152056.17	AP1S3	protein_coding
0.814763	0.463462	-1.27823	+	Down PEO-4	4.78648	0.000170416	ENST00000396654	7	ENSG00000152056	17	ENSG00000152056.17	AP1S3	protein_coding
-0.658903	1.09406	-0.435158	+	Down cancer	2.11985	0.0164561	ENST00000600199	1	ENSG00000196961	13	ENSG00000196961.13	AP2A1	protein_coding
-0.814903	1.19299	-0.378085	+	Down cancer	3.25587	0.00209584	ENST00000600466	1	ENSG00000196961	13	ENSG00000196961.13	AP2A1	protein_coding
-1.05156	1.09067	-0.0391107	+	Down cancer	3.52397	0.00131805	ENST00000601356	1	ENSG00000196961	13	ENSG00000196961.13	AP2A1	protein_coding
0.0381649	1.05455	-1.09271	+	Down PEO-4	3.57061	0.00121375	ENST00000354293	10	ENSG00000196961	13	ENSG00000196961.13	AP2A1	protein_coding
0.829872	0.488144	-1.31802	+	Down PEO-4	6.77493	1.14e-05	ENST00000448903	7	ENSG00000183020	15	ENSG00000183020.15	AP2A2	protein_coding
0.548121	0.485189	-1.03331	+	Down PEO-4	1.70994	0.0358067	ENST00000687792	1	ENSG00000183020	15	ENSG00000183020.15	AP2A2	protein_coding
0.902671	0.299873	-1.20254	+	Down PEO-4	3.77189	0.000864199	ENST00000332231	9	ENSG00000183020	15	ENSG00000183020.15	AP2A2	protein_coding
0.979807	0.284755	-1.26456	+	Down PEO-4	6.29476	2.1e-05	ENST00000528815	5	ENSG00000183020	15	ENSG00000183020.15	AP2A2	protein_coding
0.218573	0.911434	-1.13001	+	Down PEO-4	2.99299	0.00333717	ENST00000526401	6	ENSG00000183020	15	ENSG00000183020.15	AP2A2	protein_coding
0.576327	0.711823	-1.28815	+	Down PEO-4	4.67207	0.000202782	ENST00000686734	1	ENSG00000183020	15	ENSG00000183020.15	AP2A2	protein_coding
0.536503	0.557427	-1.09393	+	Down PEO-4	2.06748	0.0181464	ENST00000524559	2	ENSG00000183020	15	ENSG00000183020.15	AP2A2	protein_coding
1.151	-0.188923	-0.962076	+	Up SKOV-3	3.47801	0.00142801	ENST00000618940	4	ENSG00000006125	18	ENSG00000006125.18	AP2B1	protein_coding
0.789218	0.393777	-1.183	+	Down PEO-4	3.06668	0.00292764	ENST00000614600	4	ENSG00000006125	18	ENSG00000006125.18	AP2B1	protein_coding
0.530778	0.582599	-1.11338	+	Down PEO-4	2.2064	0.0140209	ENST00000587805	1	ENSG00000006125	18	ENSG00000006125.18	AP2B1	protein_coding
0.657903	0.661958	-1.31986	+	Down PEO-4	5.86255	3.65e-05	ENST00000621914	4	ENSG00000006125	18	ENSG00000006125.18	AP2B1	protein_coding
-0.731306	1.26324	-0.531939	+	Down cancer	4.10588	0.000497144	ENST00000476434	1	ENSG00000161203	14	ENSG00000161203.14	AP2M1	protein_coding
-0.540329	1.03449	-0.494157	+	Down cancer	1.71461	0.0354876	ENST00000685290	1	ENSG00000161203	14	ENSG00000161203.14	AP2M1	protein_coding
-0.612913	1.00841	-0.395495	+	Down cancer	1.619	0.0425805	ENST00000688579	1	ENSG00000161203	14	ENSG00000161203.14	AP2M1	protein_coding
0.0798714	1.10118	-1.18105	+	Down cancer	5.87377	3.6e-05	ENST00000382456	7	ENSG00000161203	14	ENSG00000161203.14	AP2M1	protein_coding
0.117488	0.845929	-0.963417	+	Down PEO-4	1.80423	0.0299291	ENST00000460862	6	ENSG00000161203	14	ENSG00000161203.14	AP2M1	protein_coding
-0.131568	1.16697	-1.03541	+	Down cancer	4.33782	0.000344133	ENST00000263270	11	ENSG00000042753	12	ENSG00000042753.12	AP2S1	protein_coding
0.0133014	1.03575	-1.04905	+	Down cancer	3.05323	0.00299833	ENST00000593442	5	ENSG00000042753	12	ENSG00000042753.12	AP2S1	protein_coding
0.107816	0.872705	-0.980521	+	Down PEO-4	1.94725	0.022789	ENST00000352203	8	ENSG00000042753	12	ENSG00000042753.12	AP2S1	protein_coding
0.494691	0.805743	-1.30043	+	Down PEO-4	5.49915	6.03e-05	ENST00000601498	5	ENSG00000042753	12	ENSG00000042753.12	AP2S1	protein_coding
-0.711628	1.02991	-0.318285	+	Down cancer	1.82377	0.0288362	ENST00000519888	5	ENSG00000132842	14	ENSG00000132842.14	AP3B1	protein_coding
-0.830658	1.08025	-0.249596	+	Down cancer	2.33936	0.010952	ENST00000517940	1	ENSG00000132842	14	ENSG00000132842.14	AP3B1	protein_coding
0.667569	0.38423	-1.0518	+	Down PEO-4	1.88083	0.025847	ENST00000522901	1	ENSG00000132842	14	ENSG00000132842.14	AP3B1	protein_coding
0.42774	0.590707	-1.01845	+	Down PEO-4	1.65209	0.0399764	ENST00000255194	11	ENSG00000132842	14	ENSG00000132842.14	AP3B1	protein_coding
-0.0098982	1.02909	-1.01919	+	Down cancer	2.81254	0.00461422	ENST00000585652	5	ENSG00000065000	19	ENSG00000065000.19	AP3D1	protein_coding
0.890086	0.375542	-1.26563	+	Down PEO-4	4.98195	0.000127232	ENST00000643116	3	ENSG00000065000	19	ENSG00000065000.19	AP3D1	protein_coding
0.116562	0.988187	-1.10475	+	Down PEO-4	3.1833	0.00238571	ENST00000644728	1	ENSG00000065000	19	ENSG00000065000.19	AP3D1	protein_coding
-0.720096	1.22544	-0.505347	+	Down cancer	3.43444	0.00153946	ENST00000355264	9	ENSG00000185009	13	ENSG00000185009.13	AP3M1	protein_coding
-0.569988	1.16909	-0.599105	+	Down cancer	2.6757	0.00591666	ENST00000372745	1	ENSG00000185009	13	ENSG00000185009.13	AP3M1	protein_coding
-1.19194	0.442346	0.74959	+	Down SKOV-3	3.06963	0.00291264	ENST00000487653	1	ENSG00000185009	13	ENSG00000185009.13	AP3M1	protein_coding
0.473077	0.783303	-1.25638	+	Down PEO-4	4.1193	0.00048644	ENST00000396926	8	ENSG00000070718	12	ENSG00000070718.12	AP3M2	protein_coding
-1.14724	1.10016	0.0470774	+	Down SKOV-3	4.92484	0.000138563	ENST00000517865	5	ENSG00000070718	12	ENSG00000070718.12	AP3M2	protein_coding
1.16837	-0.0685672	-1.0998	+	Up SKOV-3	5.43266	6.6e-05	ENST00000316788	12	ENSG00000177879	17	ENSG00000177879.17	AP3S1	protein_coding
0.995538	-0.0778204	-0.917718	+	Up SKOV-3	2.15994	0.0152736	ENST00000515066	6	ENSG00000177879	17	ENSG00000177879.17	AP3S1	protein_coding
0.975649	0.286936	-1.26259	+	Down PEO-4	6.09393	2.69e-05	ENST00000505423	1	ENSG00000177879	17	ENSG00000177879.17	AP3S1	protein_coding
0.0904919	1.02073	-1.11122	+	Down PEO-4	3.47304	0.00144046	ENST00000336418	9	ENSG00000157823	17	ENSG00000157823.17	AP3S2	protein_coding
0.455154	0.744004	-1.19916	+	Down PEO-4	3.14071	0.00256891	ENST00000560940	5	ENSG00000157823	17	ENSG00000157823.17	AP3S2	protein_coding
-1.1334	1.07652	0.0568814	+	Down SKOV-3	4.30864	0.000360114	ENST00000617003	1	ENSG00000157823	17	ENSG00000157823.17	AP3S2	protein_coding
-0.362725	1.26305	-0.900326	+	Down cancer	5.00346	0.000123278	ENST00000261842	10	ENSG00000081014	11	ENSG00000081014.11	AP4E1	protein_coding
-0.66913	1.11992	-0.450794	+	Down cancer	2.30656	0.0116451	ENST00000422582	5	ENSG00000221838	10	ENSG00000221838.10	AP4M1	protein_coding
-0.884738	0.933362	-0.0486238	+	Down cancer	1.80194	0.0300593	ENST00000359593	9	ENSG00000221838	10	ENSG00000221838.10	AP4M1	protein_coding
-0.256669	1.08722	-0.830548	+	Down cancer	2.38334	0.0101045	ENST00000429084	5	ENSG00000221838	10	ENSG00000221838.10	AP4M1	protein_coding
-1.14365	0.433476	0.71017	+	Down SKOV-3	2.53966	0.0076114	ENST00000313566	11	ENSG00000100478	16	ENSG00000100478.16	AP4S1	protein_coding
0.548052	0.597253	-1.14531	+	Down PEO-4	2.45956	0.00880743	ENST00000261558	8	ENSG00000053770	12	ENSG00000053770.12	AP5M1	protein_coding
0.855886	0.399884	-1.25577	+	Down PEO-4	4.46065	0.000282143	ENST00000379573	6	ENSG00000125843	11	ENSG00000125843.11	AP5S1	protein_coding
0.743879	0.535964	-1.27984	+	Down PEO-4	4.52584	0.000254357	ENST00000379567	6	ENSG00000125843	11	ENSG00000125843.11	AP5S1	protein_coding
-0.645283	1.27278	-0.627499	+	Down cancer	4.20454	0.00042389	ENST00000649063	2	ENSG00000242802	9	ENSG00000242802.9	AP5Z1	protein_coding
-0.727773	1.19496	-0.46719	+	Down cancer	3.0614	0.00295538	ENST00000649419	1	ENSG00000242802	9	ENSG00000242802.9	AP5Z1	protein_coding
-0.75766	1.20526	-0.447602	+	Down cancer	3.24393	0.00214217	ENST00000477680	6	ENSG00000242802	9	ENSG00000242802.9	AP5Z1	protein_coding
-0.883528	0.929171	-0.0456426	+	Down cancer	1.78375	0.0311109	ENST00000648765	1	ENSG00000242802	9	ENSG00000242802.9	AP5Z1	protein_coding
-0.0225779	1.15916	-1.13658	+	Down cancer	6.2203	2.29e-05	ENST00000650310	1	ENSG00000242802	9	ENSG00000242802.9	AP5Z1	protein_coding
0.0564724	1.00352	-1.05999	+	Down cancer	2.92334	0.00377424	ENST00000647984	1	ENSG00000242802	9	ENSG00000242802.9	AP5Z1	protein_coding
-0.590279	1.20802	-0.617741	+	Down cancer	3.10786	0.00272044	ENST00000469614	1	ENSG00000242802	9	ENSG00000242802.9	AP5Z1	protein_coding
-0.552241	1.07488	-0.522637	+	Down cancer	1.94498	0.0228851	ENST00000491375	1	ENSG00000242802	9	ENSG00000242802.9	AP5Z1	protein_coding
-0.903741	1.29316	-0.389422	+	Down cancer	6.30268	2.07e-05	ENST00000551964	6	ENSG00000120868	14	ENSG00000120868.14	APAF1	protein_coding
1.0835	-1.02536	-0.0581351	+	Up SKOV-3	3.25014	0.00211751	ENST00000265381	7	ENSG00000107282	8	ENSG00000107282.8	APBA1	protein_coding
1.03438	-0.99835	-0.036034	+	Up SKOV-3	2.72483	0.00540747	ENST00000558330	5	ENSG00000034053	15	ENSG00000034053.15	APBA2	protein_coding
0.91027	-1.08509	0.174816	+	Up SKOV-3	2.6369	0.00636046	ENST00000559814	5	ENSG00000034053	15	ENSG00000034053.15	APBA2	protein_coding
1.17509	-0.40184	-0.773254	+	Up SKOV-3	2.94378	0.00364021	ENST00000683413	1	ENSG00000034053	15	ENSG00000034053.15	APBA2	protein_coding
-0.0836602	1.12271	-1.03905	+	Down cancer	3.75356	0.000889773	ENST00000590238	1	ENSG00000011132	12	ENSG00000011132.12	APBA3	protein_coding
0.1027	0.892818	-0.995518	+	Down PEO-4	2.07462	0.0179105	ENST00000590064	1	ENSG00000011132	12	ENSG00000011132.12	APBA3	protein_coding
0.452678	0.810172	-1.26285	+	Down PEO-4	4.37002	0.000326812	ENST00000316757	4	ENSG00000011132	12	ENSG00000011132.12	APBA3	protein_coding
-0.523971	1.00588	-0.481907	+	Down cancer	1.57015	0.0467559	ENST00000534188	1	ENSG00000166313	20	ENSG00000166313.20	APBB1	protein_coding
-0.38621	1.28478	-0.898571	+	Down cancer	5.78138	4.07e-05	ENST00000299402	10	ENSG00000166313	20	ENSG00000166313.20	APBB1	protein_coding
-0.302395	1.16105	-0.858651	+	Down cancer	3.06446	0.00293922	ENST00000609360	6	ENSG00000166313	20	ENSG00000166313.20	APBB1	protein_coding
0.818009	0.442904	-1.26091	+	Down PEO-4	4.36414	0.00032984	ENST00000311051	7	ENSG00000166313	20	ENSG00000166313.20	APBB1	protein_coding
-0.806587	-0.431936	1.23852	+	Up PEO-4	3.87358	0.000730524	ENST00000504484	5	ENSG00000163697	17	ENSG00000163697.17	APBB2	protein_coding
-0.911601	1.15405	-0.242452	+	Down cancer	3.2238	0.00221897	ENST00000510241	5	ENSG00000113108	20	ENSG00000113108.20	APBB3	protein_coding
0.148636	0.813136	-0.961772	+	Down PEO-4	1.71799	0.0352515	ENST00000357560	9	ENSG00000113108	20	ENSG00000113108.20	APBB3	protein_coding
0.778781	-0.934932	0.156151	+	Up SKOV-3	1.54871	0.0487203	ENST00000512211	6	ENSG00000134982	17	ENSG00000134982.17	APC	protein_coding
-0.493415	1.11532	-0.621903	+	Down cancer	2.23608	0.0132721	ENST00000508624	5	ENSG00000134982	17	ENSG00000134982.17	APC	protein_coding
0.330207	0.737325	-1.06753	+	Down PEO-4	2.06148	0.0183385	ENST00000257430	9	ENSG00000134982	17	ENSG00000134982.17	APC	protein_coding
0.533869	0.582348	-1.11622	+	Down PEO-4	2.22701	0.0134947	ENST00000504915	2	ENSG00000134982	17	ENSG00000134982.17	APC	protein_coding
-0.626713	1.19011	-0.563393	+	Down cancer	2.90034	0.00393635	ENST00000463995	5	ENSG00000164062	13	ENSG00000164062.13	APEH	protein_coding
0.455152	0.604015	-1.05917	+	Down PEO-4	1.8702	0.0263867	ENST00000296456	10	ENSG00000164062	13	ENSG00000164062.13	APEH	protein_coding
-1.04861	0.755638	0.292973	+	Down SKOV-3	1.98956	0.0210236	ENST00000553555	5	ENSG00000100823	12	ENSG00000100823.12	APEX1	protein_coding
-1.04935	0.479891	0.569458	+	Down SKOV-3	1.8009	0.0301222	ENST00000557344	5	ENSG00000100823	12	ENSG00000100823.12	APEX1	protein_coding
-0.951091	-0.0250731	0.976164	+	Down SKOV-3	2.20057	0.0141763	ENST00000398030	8	ENSG00000100823	12	ENSG00000100823.12	APEX1	protein_coding
-1.10316	0.265332	0.837825	+	Down SKOV-3	2.51156	0.0080079	ENST00000555414	5	ENSG00000100823	12	ENSG00000100823.12	APEX1	protein_coding
-0.907594	1.23146	-0.323865	+	Down cancer	4.29834	0.000365847	ENST00000374987	4	ENSG00000169188	5	ENSG00000169188.5	APEX2	protein_coding
-0.984878	0.830114	0.154764	+	Down SKOV-3	1.8503	0.0274125	ENST00000471758	1	ENSG00000169188	5	ENSG00000169188.5	APEX2	protein_coding
-0.980299	0.955997	0.0243026	+	Down cancer	2.23909	0.0131979	ENST00000461320	5	ENSG00000117362	13	ENSG00000117362.13	APH1A	protein_coding
-1.02755	1.21003	-0.182487	+	Down cancer	5.15519	9.85e-05	ENST00000236017	5	ENSG00000117362	13	ENSG00000117362.13	APH1A	protein_coding
-1.16567	0.906421	0.259254	+	Down SKOV-3	3.32231	0.00186653	ENST00000476538	1	ENSG00000117362	13	ENSG00000117362.13	APH1A	protein_coding
-1.1449	1.04745	0.0974509	+	Down SKOV-3	4.12857	0.000478914	ENST00000360244	8	ENSG00000117362	13	ENSG00000117362.13	APH1A	protein_coding
-1.16926	0.702787	0.466471	+	Down SKOV-3	2.75578	0.00511394	ENST00000486308	1	ENSG00000117362	13	ENSG00000117362.13	APH1A	protein_coding
-1.04645	0.354543	0.691903	+	Down SKOV-3	1.88068	0.0258513	ENST00000486720	1	ENSG00000117362	13	ENSG00000117362.13	APH1A	protein_coding
-0.455192	1.19003	-0.734843	+	Down cancer	3.01938	0.00318721	ENST00000261879	10	ENSG00000138613	14	ENSG00000138613.14	APH1B	protein_coding
0.597405	0.459084	-1.05649	+	Down PEO-4	1.85176	0.0273409	ENST00000420461	6	ENSG00000166181	13	ENSG00000166181.13	API5	protein_coding
0.404173	0.709263	-1.11344	+	Down PEO-4	2.3088	0.0115982	ENST00000534600	5	ENSG00000166181	13	ENSG00000166181.13	API5	protein_coding
0.57031	0.527863	-1.09817	+	Down PEO-4	2.09767	0.0171532	ENST00000531273	6	ENSG00000166181	13	ENSG00000166181.13	API5	protein_coding
0.555372	0.532511	-1.08788	+	Down PEO-4	2.02747	0.0195518	ENST00000378852	7	ENSG00000166181	13	ENSG00000166181.13	API5	protein_coding
1.05575	-0.888116	-0.167638	+	Up SKOV-3	2.36834	0.0103873	ENST00000395787	4	ENSG00000149089	13	ENSG00000149089.13	APIP	protein_coding
0.807406	0.144169	-0.951574	+	Down PEO-4	1.66713	0.0388532	ENST00000532428	6	ENSG00000149089	13	ENSG00000149089.13	APIP	protein_coding
0.0826367	1.0515	-1.13414	+	Down PEO-4	4.02175	0.00056899	ENST00000529851	5	ENSG00000169621	10	ENSG00000169621.10	APLF	protein_coding
0.236702	0.987393	-1.22409	+	Down PEO-4	4.93061	0.000137235	ENST00000303795	9	ENSG00000169621	10	ENSG00000169621.10	APLF	protein_coding
-1.31001	0.912365	0.397646	+	Down SKOV-3	8.11111	2.24e-06	ENST00000429967	3	ENSG00000171388	12	ENSG00000171388.12	APLN	protein_coding
1.0079	-0.34393	-0.663969	+	Up SKOV-3	1.66183	0.0392396	ENST00000652533	1	ENSG00000105290	13	ENSG00000105290.13	APLP1	protein_coding
0.829807	0.437836	-1.26764	+	Down PEO-4	4.58867	0.000230304	ENST00000528499	5	ENSG00000084234	18	ENSG00000084234.18	APLP2	protein_coding
0.828216	0.247994	-1.07621	+	Down PEO-4	2.30769	0.0116217	ENST00000338167	10	ENSG00000084234	18	ENSG00000084234.18	APLP2	protein_coding
0.871584	0.136816	-1.0084	+	Down PEO-4	2.06749	0.0181464	ENST00000532456	5	ENSG00000084234	18	ENSG00000084234.18	APLP2	protein_coding
0.86194	0.255495	-1.11744	+	Down PEO-4	2.69336	0.00572938	ENST00000263574	9	ENSG00000084234	18	ENSG00000084234.18	APLP2	protein_coding
0.580827	0.498425	-1.07925	+	Down PEO-4	1.97812	0.0214799	ENST00000533713	5	ENSG00000084234	18	ENSG00000084234.18	APLP2	protein_coding
0.22042	-1.06478	0.844356	+	Up cancer	2.28377	0.0121427	ENST00000533860	5	ENSG00000084234	18	ENSG00000084234.18	APLP2	protein_coding
-0.217278	1.17452	-0.957244	+	Down cancer	3.73395	0.000919439	ENST00000217456	3	ENSG00000101474	12	ENSG00000101474.12	APMAP	protein_coding
-0.801794	1.32417	-0.522379	+	Down cancer	6.89336	9.79e-06	ENST00000333467	4	ENSG00000179750	16	ENSG00000179750.16	APOBEC3B	protein_coding
-0.930355	1.25011	-0.319752	+	Down cancer	4.94116	0.000135206	ENST00000428892	1	ENSG00000244509	4	ENSG00000244509.4	APOBEC3C	protein_coding
-1.18943	1.07933	0.110095	+	Down SKOV-3	5.58091	5.34e-05	ENST00000361441	5	ENSG00000244509	4	ENSG00000244509.4	APOBEC3C	protein_coding
-0.964193	1.19416	-0.229968	+	Down cancer	4.07717	0.000520624	ENST00000308521	10	ENSG00000128394	17	ENSG00000128394.17	APOBEC3F	protein_coding
-0.322562	1.19594	-0.873376	+	Down cancer	3.52499	0.0013166	ENST00000381565	2	ENSG00000128394	17	ENSG00000128394.17	APOBEC3F	protein_coding
-1.09546	1.12285	-0.0273874	+	Down cancer	4.40677	0.000307958	ENST00000494150	1	ENSG00000239713	9	ENSG00000239713.9	APOBEC3G	protein_coding
-1.21052	1.06802	0.142497	+	Down SKOV-3	6.06185	2.79e-05	ENST00000407997	4	ENSG00000239713	9	ENSG00000239713.9	APOBEC3G	protein_coding
-1.18191	1.11737	0.0645313	+	Down SKOV-3	6.469	1.66e-05	ENST00000463934	1	ENSG00000239713	9	ENSG00000239713.9	APOBEC3G	protein_coding
-0.98942	1.10358	-0.114161	+	Down cancer	3.18078	0.00239628	ENST00000592535	6	ENSG00000130208	10	ENSG00000130208.10	APOC1	protein_coding
-1.14637	1.17347	-0.0270957	+	Down cancer	7.53961	4.42e-06	ENST00000252486	9	ENSG00000130203	10	ENSG00000130203.10	APOE	protein_coding
0.946087	-0.88091	-0.0651772	+	Up SKOV-3	1.83626	0.0281597	ENST00000397279	8	ENSG00000100342	21	ENSG00000100342.21	APOL1	protein_coding
0.949075	0.0121131	-0.961188	+	Up SKOV-3	2.12888	0.0161772	ENST00000422706	5	ENSG00000100342	21	ENSG00000100342.21	APOL1	protein_coding
1.15637	-0.431168	-0.725206	+	Up SKOV-3	2.67135	0.00596571	ENST00000426053	5	ENSG00000100342	21	ENSG00000100342.21	APOL1	protein_coding
1.01612	0.167972	-1.18409	+	Down PEO-4	4.41495	0.000303642	ENST00000397278	8	ENSG00000100342	21	ENSG00000100342.21	APOL1	protein_coding
0.153355	1.07393	-1.22729	+	Down PEO-4	7.26231	6.08e-06	ENST00000358502	10	ENSG00000128335	14	ENSG00000128335.14	APOL2	protein_coding
0.388461	0.864155	-1.25262	+	Down PEO-4	4.44197	0.000290677	ENST00000249066	10	ENSG00000128335	14	ENSG00000128335.14	APOL2	protein_coding
0.602987	0.666087	-1.26907	+	Down PEO-4	4.13079	0.000476914	ENST00000451256	6	ENSG00000128335	14	ENSG00000128335.14	APOL2	protein_coding
-0.818573	1.2819	-0.463326	+	Down cancer	4.91836	0.000139623	ENST00000397293	6	ENSG00000128284	19	ENSG00000128284.19	APOL3	protein_coding
-0.818573	1.2819	-0.463326	+	Down cancer	4.91836	0.000139623	ENST00000397289	6	ENSG00000128284	19	ENSG00000128284.19	APOL3	protein_coding
-0.970564	1.16006	-0.189492	+	Down cancer	3.64297	0.00107086	ENST00000424878	3	ENSG00000128284	19	ENSG00000128284.19	APOL3	protein_coding
-1.19488	0.780062	0.414815	+	Down SKOV-3	3.17508	0.00241996	ENST00000349314	6	ENSG00000128284	19	ENSG00000128284.19	APOL3	protein_coding
-0.0003748	1.08586	-1.08549	+	Down cancer	3.80416	0.000818786	ENST00000409652	5	ENSG00000221963	6	ENSG00000221963.6	APOL6	protein_coding
-0.917291	0.97163	-0.0543385	+	Down cancer	2.0536	0.0186113	ENST00000375920	8	ENSG00000204444	11	ENSG00000204444.11	APOM	protein_coding
-1.01429	0.690831	0.32346	+	Down SKOV-3	1.72206	0.0349765	ENST00000375918	6	ENSG00000204444	11	ENSG00000204444.11	APOM	protein_coding
1.15014	-0.24941	-0.90073	+	Up SKOV-3	3.13241	0.00260576	ENST00000633372	1	ENSG00000184831	14	ENSG00000184831.14	APOO	protein_coding
0.707478	0.436498	-1.14398	+	Down PEO-4	2.53854	0.00762642	ENST00000379226	9	ENSG00000184831	14	ENSG00000184831.14	APOO	protein_coding
0.798512	0.258104	-1.05662	+	Down PEO-4	2.12025	0.0164469	ENST00000490078	2	ENSG00000184831	14	ENSG00000184831.14	APOO	protein_coding
0.270645	0.71598	-0.986625	+	Down PEO-4	1.63589	0.0412318	ENST00000439528	5	ENSG00000184831	14	ENSG00000184831.14	APOO	protein_coding
-0.759895	0.978701	-0.218806	+	Down cancer	1.67546	0.0382464	ENST00000462267	1	ENSG00000142192	21	ENSG00000142192.21	APP	protein_coding
-0.0647927	1.15903	-1.09423	+	Down cancer	5.07305	0.000111796	ENST00000358918	7	ENSG00000142192	21	ENSG00000142192.21	APP	protein_coding
-0.926144	0.0945287	0.831615	+	Down SKOV-3	1.63418	0.0413704	ENST00000357903	7	ENSG00000142192	21	ENSG00000142192.21	APP	protein_coding
-0.357992	1.109	-0.751006	+	Down cancer	2.34597	0.0108206	ENST00000083182	8	ENSG00000062725	10	ENSG00000062725.10	APPBP2	protein_coding
0.599018	0.554385	-1.1534	+	Down PEO-4	2.53013	0.00774097	ENST00000589341	5	ENSG00000062725	10	ENSG00000062725.10	APPBP2	protein_coding
-0.930908	-0.00976632	0.940674	+	Down SKOV-3	1.98004	0.0214	ENST00000592995	1	ENSG00000062725	10	ENSG00000062725.10	APPBP2	protein_coding
1.1199	-0.0522681	-1.06764	+	Up SKOV-3	4.01072	0.000579302	ENST00000482800	5	ENSG00000157500	12	ENSG00000157500.12	APPL1	protein_coding
0.799556	0.33401	-1.13357	+	Down PEO-4	2.63487	0.0063831	ENST00000288266	8	ENSG00000157500	12	ENSG00000157500.12	APPL1	protein_coding
-0.859557	0.874762	-0.0152051	+	Down cancer	1.5476	0.0488326	ENST00000539978	6	ENSG00000136044	12	ENSG00000136044.12	APPL2	protein_coding
-0.0725559	1.08364	-1.01108	+	Down cancer	3.15186	0.00252003	ENST00000258530	8	ENSG00000136044	12	ENSG00000136044.12	APPL2	protein_coding
0.775103	-0.950911	0.175808	+	Up SKOV-3	1.59789	0.044362	ENST00000569616	1	ENSG00000198931	11	ENSG00000198931.11	APRT	protein_coding
1.13819	-0.0815666	-1.05663	+	Up SKOV-3	4.13544	0.000473216	ENST00000426324	6	ENSG00000198931	11	ENSG00000198931.11	APRT	protein_coding
1.12599	-0.290921	-0.83507	+	Up SKOV-3	2.67359	0.00594088	ENST00000378364	8	ENSG00000198931	11	ENSG00000198931.11	APRT	protein_coding
0.82724	0.251722	-1.07896	+	Down PEO-4	2.32205	0.0113061	ENST00000567391	5	ENSG00000198931	11	ENSG00000198931.11	APRT	protein_coding
-1.10475	0.748062	0.356687	+	Down SKOV-3	2.31145	0.0115413	ENST00000568575	1	ENSG00000198931	11	ENSG00000198931.11	APRT	protein_coding
-1.10496	0.734153	0.370807	+	Down SKOV-3	2.28868	0.012026	ENST00000398043	3	ENSG00000214293	10	ENSG00000214293.10	APTR	lncRNA
-0.650749	1.18943	-0.538684	+	Down cancer	2.90621	0.00389319	ENST00000478279	6	ENSG00000137074	20	ENSG00000137074.20	APTX	protein_coding
-0.678131	1.24632	-0.568189	+	Down cancer	3.70056	0.000972768	ENST00000479656	6	ENSG00000137074	20	ENSG00000137074.20	APTX	protein_coding
-0.562902	1.09642	-0.533522	+	Down cancer	2.08476	0.0175733	ENST00000379819	6	ENSG00000137074	20	ENSG00000137074.20	APTX	protein_coding
-0.880677	0.894717	-0.0140402	+	Down cancer	1.664	0.0390795	ENST00000672519	1	ENSG00000137074	20	ENSG00000137074.20	APTX	protein_coding
-1.20371	0.799928	0.403785	+	Down SKOV-3	3.33888	0.00181531	ENST00000672553	1	ENSG00000137074	20	ENSG00000137074.20	APTX	protein_coding
-1.20705	0.818891	0.388159	+	Down SKOV-3	3.44517	0.00151116	ENST00000673114	1	ENSG00000137074	20	ENSG00000137074.20	APTX	protein_coding
-1.13008	0.900722	0.229354	+	Down SKOV-3	2.94614	0.00362483	ENST00000483148	6	ENSG00000137074	20	ENSG00000137074.20	APTX	protein_coding
-1.05084	0.806328	0.244516	+	Down SKOV-3	2.10673	0.0168619	ENST00000673487	1	ENSG00000137074	20	ENSG00000137074.20	APTX	protein_coding
-1.03312	0.89459	0.138527	+	Down SKOV-3	2.26453	0.0125838	ENST00000672152	1	ENSG00000137074	20	ENSG00000137074.20	APTX	protein_coding
-1.08848	1.00878	0.079701	+	Down SKOV-3	3.17675	0.00241299	ENST00000476858	6	ENSG00000137074	20	ENSG00000137074.20	APTX	protein_coding
-0.951671	0.911671	0.0400002	+	Down SKOV-3	1.9545	0.022482	ENST00000673181	1	ENSG00000137074	20	ENSG00000137074.20	APTX	protein_coding
-1.139	1.07429	0.0647134	+	Down SKOV-3	4.36685	0.000328259	ENST00000480031	6	ENSG00000137074	20	ENSG00000137074.20	APTX	protein_coding
1.12882	-0.657036	-0.471782	+	Up SKOV-3	2.36128	0.0105211	ENST00000313578	4	ENSG00000178301	4	ENSG00000178301.4	AQP11	protein_coding
-0.995275	-0.101639	1.09691	+	Down SKOV-3	3.16007	0.00248391	ENST00000297991	6	ENSG00000165272	16	ENSG00000165272.16	AQP3	protein_coding
-0.824859	1.14276	-0.317899	+	Down cancer	2.78121	0.00488497	ENST00000543879	6	ENSG00000021776	11	ENSG00000021776.11	AQR	protein_coding
-0.965161	1.16269	-0.197534	+	Down cancer	3.6374	0.00108222	ENST00000156471	10	ENSG00000021776	11	ENSG00000021776.11	AQR	protein_coding
-1.2628	0.900956	0.361848	+	Down SKOV-3	5.0023	0.000123463	ENST00000559090	5	ENSG00000021776	11	ENSG00000021776.11	AQR	protein_coding
-0.925266	-0.357082	1.28235	+	Up PEO-4	6.08907	2.7e-05	ENST00000374690	9	ENSG00000169083	18	ENSG00000169083.18	AR	protein_coding
-0.899789	1.15879	-0.258998	+	Down cancer	3.21588	0.0022499	ENST00000377045	9	ENSG00000078061	14	ENSG00000078061.14	ARAF	protein_coding
-0.413706	1.1661	-0.752389	+	Down cancer	2.80995	0.00463469	ENST00000489496	1	ENSG00000078061	14	ENSG00000078061.14	ARAF	protein_coding
-0.317831	1.02725	-0.709417	+	Down cancer	1.80773	0.0297322	ENST00000377039	2	ENSG00000078061	14	ENSG00000078061.14	ARAF	protein_coding
-1.00001	1.18875	-0.188746	+	Down cancer	4.32197	0.000352753	ENST00000393609	8	ENSG00000186635	15	ENSG00000186635.15	ARAP1	protein_coding
-0.748455	-0.480874	1.22933	+	Up PEO-4	3.54919	0.00126187	ENST00000455638	6	ENSG00000186635	15	ENSG00000186635.15	ARAP1	protein_coding
-0.910276	-0.0836714	0.993948	+	Down SKOV-3	2.12627	0.0162571	ENST00000541623	5	ENSG00000186635	15	ENSG00000186635.15	ARAP1	protein_coding
-1.2311	0.410004	0.821099	+	Down SKOV-3	3.80681	0.000815676	ENST00000429686	5	ENSG00000186635	15	ENSG00000186635.15	ARAP1	protein_coding
-1.01891	0.277284	0.741623	+	Down SKOV-3	1.81767	0.0291772	ENST00000536885	1	ENSG00000186635	15	ENSG00000186635.15	ARAP1	protein_coding
-1.11944	0.29481	0.824629	+	Down SKOV-3	2.59223	0.00690156	ENST00000465814	5	ENSG00000186635	15	ENSG00000186635.15	ARAP1	protein_coding
-1.14154	0.13326	1.00828	+	Down SKOV-3	3.70759	0.000960838	ENST00000500163	2	ENSG00000245148	2	ENSG00000245148.2	ARAP1-AS2	lncRNA
-0.490444	1.1121	-0.62166	+	Down cancer	2.21304	0.0138553	ENST00000513032	2	ENSG00000047365	13	ENSG00000047365.13	ARAP2	protein_coding
-0.458707	-0.609219	1.06793	+	Up PEO-4	1.92308	0.0238531	ENST00000508066	1	ENSG00000047365	13	ENSG00000047365.13	ARAP2	protein_coding
-1.13981	1.00131	0.138498	+	Down SKOV-3	3.63085	0.00109503	ENST00000303965	9	ENSG00000047365	13	ENSG00000047365.13	ARAP2	protein_coding
-1.32447	0.591616	0.732857	+	Down SKOV-3	6.31434	2.04e-05	ENST00000506189	1	ENSG00000047365	13	ENSG00000047365.13	ARAP2	protein_coding
-0.337426	1.12435	-0.786926	+	Down cancer	2.53214	0.00771447	ENST00000512390	1	ENSG00000120318	16	ENSG00000120318.16	ARAP3	protein_coding
0.751148	0.553837	-1.30499	+	Down PEO-4	5.37159	7.21e-05	ENST00000239440	9	ENSG00000120318	16	ENSG00000120318.16	ARAP3	protein_coding
0.190012	1.00638	-1.19639	+	Down PEO-4	4.5376	0.000249536	ENST00000508305	5	ENSG00000120318	16	ENSG00000120318.16	ARAP3	protein_coding
-1.12109	-0.0720972	1.19318	+	Down SKOV-3	7.34065	5.65e-06	ENST00000356613	4	ENSG00000198576	4	ENSG00000198576.4	ARC	protein_coding
0.831768	0.31311	-1.14488	+	Down PEO-4	2.82075	0.00454918	ENST00000392859	7	ENSG00000095139	15	ENSG00000095139.15	ARCN1	protein_coding
0.305691	0.895154	-1.20084	+	Down PEO-4	3.70416	0.000967031	ENST00000264028	5	ENSG00000095139	15	ENSG00000095139.15	ARCN1	protein_coding
0.696543	0.549737	-1.24628	+	Down PEO-4	3.72231	0.000937594	ENST00000395748	8	ENSG00000109321	11	ENSG00000109321.11	AREG	protein_coding
-1.12472	1.0151	0.109629	+	Down SKOV-3	3.57014	0.00121482	ENST00000356357	9	ENSG00000119682	18	ENSG00000119682.18	AREL1	protein_coding
-1.01772	0.490278	0.527447	+	Down SKOV-3	1.62776	0.0418793	ENST00000680030	1	ENSG00000119682	18	ENSG00000119682.18	AREL1	protein_coding
0.842661	-1.12097	0.278312	+	Up SKOV-3	2.6577	0.00612127	ENST00000478424	5	ENSG00000143761	16	ENSG00000143761.16	ARF1	protein_coding
0.236988	0.785729	-1.02272	+	Down PEO-4	1.91825	0.0240817	ENST00000540651	5	ENSG00000143761	16	ENSG00000143761.16	ARF1	protein_coding
0.515884	0.793979	-1.30986	+	Down PEO-4	5.85154	3.7e-05	ENST00000272102	10	ENSG00000143761	16	ENSG00000143761.16	ARF1	protein_coding
-0.731983	1.12141	-0.389427	+	Down cancer	2.40095	0.00978322	ENST00000447318	6	ENSG00000134287	10	ENSG00000134287.10	ARF3	protein_coding
0.412082	0.726611	-1.13869	+	Down PEO-4	2.52468	0.00781658	ENST00000541959	5	ENSG00000134287	10	ENSG00000134287.10	ARF3	protein_coding
-1.16447	0.861988	0.302484	+	Down SKOV-3	3.11195	0.00269962	ENST00000256682	9	ENSG00000134287	10	ENSG00000134287.10	ARF3	protein_coding
-1.10905	0.974818	0.134237	+	Down SKOV-3	3.13931	0.00257508	ENST00000545855	1	ENSG00000134287	10	ENSG00000134287.10	ARF3	protein_coding
-1.0582	0.660374	0.397825	+	Down SKOV-3	1.90815	0.0245425	ENST00000536283	1	ENSG00000134287	10	ENSG00000134287.10	ARF3	protein_coding
0.369671	0.909842	-1.27951	+	Down PEO-4	5.70588	4.52e-05	ENST00000303436	11	ENSG00000168374	11	ENSG00000168374.11	ARF4	protein_coding
0.277313	0.790836	-1.06815	+	Down PEO-4	2.16834	0.0150361	ENST00000463880	1	ENSG00000168374	11	ENSG00000168374.11	ARF4	protein_coding
0.492914	0.752769	-1.24568	+	Down PEO-4	3.82399	0.000792364	ENST00000493378	1	ENSG00000168374	11	ENSG00000168374.11	ARF4	protein_coding
0.429042	0.772704	-1.20175	+	Down PEO-4	3.23755	0.00216738	ENST00000486310	5	ENSG00000168374	11	ENSG00000168374.11	ARF4	protein_coding
-0.835275	1.09147	-0.256198	+	Down cancer	2.42444	0.00938297	ENST00000463733	5	ENSG00000004059	11	ENSG00000004059.11	ARF5	protein_coding
-0.77852	-0.294965	1.07349	+	Up PEO-4	2.17309	0.014903	ENST00000524192	6	ENSG00000101199	13	ENSG00000101199.13	ARFGAP1	protein_coding
-1.2792	0.506373	0.772828	+	Down SKOV-3	4.60987	0.000222769	ENST00000518794	6	ENSG00000101199	13	ENSG00000101199.13	ARFGAP1	protein_coding
-1.01031	0.236109	0.774202	+	Down SKOV-3	1.83723	0.0281096	ENST00000395285	3	ENSG00000101199	13	ENSG00000101199.13	ARFGAP1	protein_coding
-1.16549	0.454677	0.71081	+	Down SKOV-3	2.73169	0.00534445	ENST00000519531	5	ENSG00000101199	13	ENSG00000101199.13	ARFGAP1	protein_coding
-0.995112	0.268238	0.726874	+	Down SKOV-3	1.68785	0.037354	ENST00000518691	1	ENSG00000101199	13	ENSG00000101199.13	ARFGAP1	protein_coding
0.267403	0.784464	-1.05187	+	Down PEO-4	2.06353	0.0182697	ENST00000528444	5	ENSG00000149182	15	ENSG00000149182.15	ARFGAP2	protein_coding
0.586638	0.68734	-1.27398	+	Down PEO-4	4.26333	0.000386127	ENST00000525398	5	ENSG00000149182	15	ENSG00000149182.15	ARFGAP2	protein_coding
-0.64341	-0.45037	1.09378	+	Up PEO-4	2.10451	0.0169302	ENST00000525314	5	ENSG00000149182	15	ENSG00000149182.15	ARFGAP2	protein_coding
0.811539	0.511944	-1.32348	+	Down PEO-4	6.9699	8.91e-06	ENST00000263245	10	ENSG00000242247	11	ENSG00000242247.11	ARFGAP3	protein_coding
0.576504	0.709675	-1.28618	+	Down PEO-4	4.6115	0.000222246	ENST00000453516	5	ENSG00000242247	11	ENSG00000242247.11	ARFGAP3	protein_coding
1.01226	-0.019138	-0.993122	+	Up SKOV-3	2.56897	0.00720444	ENST00000520381	5	ENSG00000066777	9	ENSG00000066777.9	ARFGEF1	protein_coding
-0.00204435	-1.01472	1.01676	+	Up cancer	2.712	0.00553229	ENST00000262215	8	ENSG00000066777	9	ENSG00000066777.9	ARFGEF1	protein_coding
0.546679	-1.24295	0.696268	+	Up cancer	3.66571	0.00103092	ENST00000519436	1	ENSG00000066777	9	ENSG00000066777.9	ARFGEF1	protein_coding
-0.932564	-0.261869	1.19443	+	Up PEO-4	3.84203	0.000768342	ENST00000518290	1	ENSG00000066777	9	ENSG00000066777.9	ARFGEF1	protein_coding
-0.614927	1.03251	-0.41758	+	Down cancer	1.73569	0.0341011	ENST00000681399	1	ENSG00000124198	10	ENSG00000124198.10	ARFGEF2	protein_coding
-0.527813	1.08211	-0.554297	+	Down cancer	1.99032	0.0209922	ENST00000371917	5	ENSG00000124198	10	ENSG00000124198.10	ARFGEF2	protein_coding
-1.09728	0.495201	0.602077	+	Down SKOV-3	2.10154	0.0170239	ENST00000679747	1	ENSG00000124198	10	ENSG00000124198.10	ARFGEF2	protein_coding
-1.08132	0.433422	0.647899	+	Down SKOV-3	2.03025	0.0194512	ENST00000681021	1	ENSG00000124198	10	ENSG00000124198.10	ARFGEF2	protein_coding
0.396266	-1.25201	0.855741	+	Up cancer	4.37504	0.000323951	ENST00000251691	5	ENSG00000112379	9	ENSG00000112379.9	ARFGEF3	protein_coding
0.541738	0.608602	-1.15034	+	Down PEO-4	2.50605	0.00808875	ENST00000405727	6	ENSG00000164144	16	ENSG00000164144.16	ARFIP1	protein_coding
0.582573	0.696885	-1.27946	+	Down PEO-4	4.41008	0.000306295	ENST00000356064	3	ENSG00000164144	16	ENSG00000164144.16	ARFIP1	protein_coding
0.584804	0.690706	-1.27551	+	Down PEO-4	4.30403	0.000362973	ENST00000353617	7	ENSG00000164144	16	ENSG00000164144.16	ARFIP1	protein_coding
-0.199164	1.19368	-0.994513	+	Down cancer	4.35346	0.000335407	ENST00000423813	6	ENSG00000132254	13	ENSG00000132254.13	ARFIP2	protein_coding
0.842767	0.409475	-1.25224	+	Down PEO-4	4.30431	0.000362972	ENST00000396777	8	ENSG00000132254	13	ENSG00000132254.13	ARFIP2	protein_coding
0.450825	0.76698	-1.21781	+	Down PEO-4	3.43003	0.00155021	ENST00000531037	5	ENSG00000132254	13	ENSG00000132254.13	ARFIP2	protein_coding
-0.607168	1.07764	-0.470477	+	Down cancer	1.97958	0.0214193	ENST00000612256	4	ENSG00000101246	20	ENSG00000101246.20	ARFRP1	protein_coding
-0.854088	1.23925	-0.38516	+	Down cancer	4.10586	0.000497144	ENST00000610774	1	ENSG00000101246	20	ENSG00000101246.20	ARFRP1	protein_coding
0.76783	0.403937	-1.17177	+	Down PEO-4	2.89794	0.00395158	ENST00000618838	4	ENSG00000101246	20	ENSG00000101246.20	ARFRP1	protein_coding
0.347248	0.817437	-1.16469	+	Down PEO-4	2.96	0.00353732	ENST00000618568	4	ENSG00000101246	20	ENSG00000101246.20	ARFRP1	protein_coding
0.268746	0.95379	-1.22254	+	Down PEO-4	4.51093	0.000260522	ENST00000607873	1	ENSG00000101246	20	ENSG00000101246.20	ARFRP1	protein_coding
-1.10282	0.752923	0.349897	+	Down SKOV-3	2.30737	0.0116288	ENST00000612157	4	ENSG00000101246	20	ENSG00000101246.20	ARFRP1	protein_coding
-0.0629695	1.04608	-0.983108	+	Down cancer	2.71566	0.00549643	ENST00000261783	4	ENSG00000081181	8	ENSG00000081181.8	ARG2	protein_coding
-0.848896	1.27139	-0.422492	+	Down cancer	4.81177	0.00016452	ENST00000472226	2	ENSG00000134884	15	ENSG00000134884.15	ARGLU1	protein_coding
0.667064	0.61081	-1.27787	+	Down PEO-4	4.33664	0.000344536	ENST00000400198	8	ENSG00000134884	15	ENSG00000134884.15	ARGLU1	protein_coding
0.801676	0.131591	-0.933267	+	Down PEO-4	1.58996	0.0450446	ENST00000311956	9	ENSG00000175220	12	ENSG00000175220.12	ARHGAP1	protein_coding
-0.574341	-0.504864	1.0792	+	Up PEO-4	1.9759	0.0215682	ENST00000527588	5	ENSG00000175220	12	ENSG00000175220.12	ARHGAP1	protein_coding
0.790056	0.306013	-1.09607	+	Down PEO-4	2.33926	0.0109537	ENST00000507661	1	ENSG00000071205	12	ENSG00000071205.12	ARHGAP10	protein_coding
0.496186	0.732657	-1.22884	+	Down PEO-4	3.50755	0.00135678	ENST00000510379	1	ENSG00000071205	12	ENSG00000071205.12	ARHGAP10	protein_coding
0.409614	0.88645	-1.29606	+	Down PEO-4	6.17618	2.42e-05	ENST00000506054	5	ENSG00000071205	12	ENSG00000071205.12	ARHGAP10	protein_coding
0.562832	0.775479	-1.33831	+	Down PEO-4	8.23033	1.94e-06	ENST00000336498	8	ENSG00000071205	12	ENSG00000071205.12	ARHGAP10	protein_coding
-0.777307	1.27342	-0.496109	+	Down cancer	4.4782	0.000274122	ENST00000361627	8	ENSG00000198826	11	ENSG00000198826.11	ARHGAP11A	protein_coding
-0.857092	1.04024	-0.183149	+	Down cancer	2.18345	0.0146162	ENST00000567348	5	ENSG00000198826	11	ENSG00000198826.11	ARHGAP11A	protein_coding
-0.494703	1.1694	-0.674695	+	Down cancer	2.72335	0.00542155	ENST00000563864	5	ENSG00000198826	11	ENSG00000198826.11	ARHGAP11A	protein_coding
-0.5872	1.24552	-0.658323	+	Down cancer	3.67014	0.00102262	ENST00000543522	5	ENSG00000198826	11	ENSG00000198826.11	ARHGAP11A	protein_coding
-1.01429	0.822066	0.192223	+	Down SKOV-3	1.9605	0.0222271	ENST00000562481	1	ENSG00000198826	11	ENSG00000198826.11	ARHGAP11A	protein_coding
-0.705187	1.27292	-0.567736	+	Down cancer	4.26554	0.000384853	ENST00000692248	1	ENSG00000288864	1	ENSG00000288864.1	ARHGAP11A-SCG5	protein_coding
-1.01044	1.20572	-0.195277	+	Down cancer	4.78962	0.000169867	ENST00000428041	4	ENSG00000285077	3	ENSG00000285077.3	ARHGAP11B	protein_coding
-1.06198	1.04711	0.0148695	+	Down SKOV-3	3.23429	0.00217952	ENST00000689358	1	ENSG00000285077	3	ENSG00000285077.3	ARHGAP11B	protein_coding
1.09858	-0.955375	-0.143201	+	Up SKOV-3	2.94339	0.00364239	ENST00000375245	8	ENSG00000165322	18	ENSG00000165322.18	ARHGAP12	protein_coding
0.923644	0.243637	-1.16728	+	Down PEO-4	3.43197	0.00154544	ENST00000375250	9	ENSG00000165322	18	ENSG00000165322.18	ARHGAP12	protein_coding
-0.586408	-0.479989	1.0664	+	Up PEO-4	1.9031	0.0247846	ENST00000344936	7	ENSG00000165322	18	ENSG00000165322.18	ARHGAP12	protein_coding
-0.572234	1.10011	-0.527872	+	Down cancer	2.11113	0.0167309	ENST00000575283	5	ENSG00000140750	17	ENSG00000140750.17	ARHGAP17	protein_coding
-0.783892	1.13455	-0.350658	+	Down cancer	2.60453	0.00674824	ENST00000570320	5	ENSG00000140750	17	ENSG00000140750.17	ARHGAP17	protein_coding
-0.825268	0.93555	-0.110282	+	Down cancer	1.65102	0.0400512	ENST00000572314	5	ENSG00000140750	17	ENSG00000140750.17	ARHGAP17	protein_coding
-0.037021	1.12013	-1.08311	+	Down cancer	4.19883	0.000427677	ENST00000571843	1	ENSG00000140750	17	ENSG00000140750.17	ARHGAP17	protein_coding
0.740464	0.290235	-1.0307	+	Down PEO-4	1.87211	0.0262886	ENST00000570841	5	ENSG00000140750	17	ENSG00000140750.17	ARHGAP17	protein_coding
0.229144	0.992774	-1.22192	+	Down PEO-4	4.94671	0.000134118	ENST00000289968	11	ENSG00000140750	17	ENSG00000140750.17	ARHGAP17	protein_coding
-1.13903	0.851548	0.287483	+	Down SKOV-3	2.8345	0.00443553	ENST00000575656	5	ENSG00000140750	17	ENSG00000140750.17	ARHGAP17	protein_coding
-1.08938	0.857354	0.232031	+	Down SKOV-3	2.47679	0.00853617	ENST00000303665	9	ENSG00000140750	17	ENSG00000140750.17	ARHGAP17	protein_coding
-0.687738	1.32518	-0.637446	+	Down cancer	6.21125	2.31e-05	ENST00000368149	3	ENSG00000146376	11	ENSG00000146376.11	ARHGAP18	protein_coding
-1.08364	1.19418	-0.110535	+	Down cancer	5.85562	3.68e-05	ENST00000358531	9	ENSG00000213390	11	ENSG00000213390.11	ARHGAP19	protein_coding
-0.169832	1.01242	-0.842586	+	Down cancer	2.00412	0.0204453	ENST00000376410	7	ENSG00000107863	20	ENSG00000107863.20	ARHGAP21	protein_coding
-1.03565	0.699637	0.336016	+	Down SKOV-3	1.83561	0.0281967	ENST00000486374	5	ENSG00000107863	20	ENSG00000107863.20	ARHGAP21	protein_coding
-1.04921	0.701735	0.347476	+	Down SKOV-3	1.9079	0.0245535	ENST00000463892	1	ENSG00000107863	20	ENSG00000107863.20	ARHGAP21	protein_coding
-0.717578	1.06808	-0.3505	+	Down cancer	2.03362	0.019332	ENST00000374170	5	ENSG00000128805	15	ENSG00000128805.15	ARHGAP22	protein_coding
0.971353	0.24556	-1.21691	+	Down PEO-4	4.57021	0.000237247	ENST00000249601	9	ENSG00000128805	15	ENSG00000128805.15	ARHGAP22	protein_coding
-0.837774	1.08335	-0.245576	+	Down cancer	2.37876	0.0101941	ENST00000620329	1	ENSG00000275832	5	ENSG00000275832.5	ARHGAP23	protein_coding
-1.16839	1.00173	0.166661	+	Down SKOV-3	4.00848	0.00058133	ENST00000622683	5	ENSG00000275832	5	ENSG00000275832.5	ARHGAP23	protein_coding
-1.27128	0.562085	0.709196	+	Down SKOV-3	4.23493	0.000403492	ENST00000616767	1	ENSG00000275832	5	ENSG00000275832.5	ARHGAP23	protein_coding
-1.22666	0.726249	0.500408	+	Down SKOV-3	3.46311	0.0014648	ENST00000619156	1	ENSG00000275832	5	ENSG00000275832.5	ARHGAP23	protein_coding
-1.14344	0.588752	0.554686	+	Down SKOV-3	2.44203	0.00909318	ENST00000617798	1	ENSG00000275832	5	ENSG00000275832.5	ARHGAP23	protein_coding
-1.11364	0.149251	0.964389	+	Down SKOV-3	3.11895	0.0026685	ENST00000614693	1	ENSG00000275832	5	ENSG00000275832.5	ARHGAP23	protein_coding
-1.10527	0.210553	0.894716	+	Down SKOV-3	2.72058	0.00544742	ENST00000618942	1	ENSG00000275832	5	ENSG00000275832.5	ARHGAP23	protein_coding
0.0722961	1.05214	-1.12444	+	Down PEO-4	3.90221	0.000695902	ENST00000645722	2	ENSG00000145819	18	ENSG00000145819.18	ARHGAP26	protein_coding
0.461424	0.685916	-1.14734	+	Down PEO-4	2.53865	0.0076254	ENST00000642734	1	ENSG00000145819	18	ENSG00000145819.18	ARHGAP26	protein_coding
-0.324642	-0.825335	1.14998	+	Up PEO-4	2.84619	0.00434333	ENST00000581638	1	ENSG00000159314	12	ENSG00000159314.12	ARHGAP27	protein_coding
-0.119736	-1.03771	1.15745	+	Up PEO-4	4.20913	0.000420771	ENST00000529357	5	ENSG00000159314	12	ENSG00000159314.12	ARHGAP27	protein_coding
-0.169089	-1.03667	1.20576	+	Up PEO-4	5.19354	9.29e-05	ENST00000376922	6	ENSG00000159314	12	ENSG00000159314.12	ARHGAP27	protein_coding
-1.00028	0.270928	0.729353	+	Down SKOV-3	1.71395	0.0355344	ENST00000579125	1	ENSG00000215769	8	ENSG00000215769.8	ARHGAP27P1-BPTFP1-KPNA2P3	lncRNA
-1.01079	0.254793	0.756001	+	Down SKOV-3	1.80528	0.0298709	ENST00000578492	5	ENSG00000215769	8	ENSG00000215769.8	ARHGAP27P1-BPTFP1-KPNA2P3	lncRNA
1.21988	-0.944438	-0.27544	+	Up SKOV-3	4.369	0.000327232	ENST00000589904	1	ENSG00000267472	1	ENSG00000267472.1	ARHGAP27P2	processed_pseudogene
-1.09467	0.644656	0.450012	+	Down SKOV-3	2.11125	0.0167276	ENST00000383472	9	ENSG00000088756	13	ENSG00000088756.13	ARHGAP28	protein_coding
0.992545	-1.24413	0.251586	+	Up SKOV-3	5.63699	4.97e-05	ENST00000552844	5	ENSG00000137962	13	ENSG00000137962.13	ARHGAP29	protein_coding
1.03468	-1.21963	0.184949	+	Up SKOV-3	5.58615	5.31e-05	ENST00000260526	11	ENSG00000137962	13	ENSG00000137962.13	ARHGAP29	protein_coding
-0.0313872	-1.06797	1.09936	+	Up cancer	3.76842	0.000869118	ENST00000482481	1	ENSG00000137962	13	ENSG00000137962.13	ARHGAP29	protein_coding
0.390688	-1.2255	0.834811	+	Up cancer	3.77454	0.000860889	ENST00000370217	3	ENSG00000137962	13	ENSG00000137962.13	ARHGAP29	protein_coding
-0.90057	0.0660139	0.834556	+	Down SKOV-3	1.55955	0.0477156	ENST00000368015	1	ENSG00000186517	14	ENSG00000186517.14	ARHGAP30	protein_coding
-0.455596	1.25215	-0.796558	+	Down cancer	4.08512	0.000514545	ENST00000264245	9	ENSG00000031081	11	ENSG00000031081.11	ARHGAP31	protein_coding
0.932333	-0.845852	-0.0864817	+	Up SKOV-3	1.69063	0.0371557	ENST00000310343	13	ENSG00000134909	19	ENSG00000134909.19	ARHGAP32	protein_coding
0.818834	-1.03382	0.214983	+	Up SKOV-3	2.0476	0.0188248	ENST00000524655	5	ENSG00000134909	19	ENSG00000134909.19	ARHGAP32	protein_coding
1.16432	-0.849905	-0.31442	+	Up SKOV-3	3.06478	0.00293818	ENST00000525234	1	ENSG00000134909	19	ENSG00000134909.19	ARHGAP32	protein_coding
1.03615	-0.765933	-0.270214	+	Up SKOV-3	1.94457	0.0229022	ENST00000533509	1	ENSG00000134909	19	ENSG00000134909.19	ARHGAP32	protein_coding
0.976558	0.065618	-1.04218	+	Up SKOV-3	2.65766	0.00612156	ENST00000527272	1	ENSG00000134909	19	ENSG00000134909.19	ARHGAP32	protein_coding
-0.893195	1.18954	-0.296346	+	Down cancer	3.54027	0.00128194	ENST00000007510	9	ENSG00000004777	19	ENSG00000004777.19	ARHGAP33	protein_coding
0.377319	0.662989	-1.04031	+	Down PEO-4	1.81605	0.0292686	ENST00000672722	1	ENSG00000160007	19	ENSG00000160007.19	ARHGAP35	protein_coding
-1.19167	0.578328	0.613344	+	Down SKOV-3	2.91356	0.00383939	ENST00000598548	1	ENSG00000160007	19	ENSG00000160007.19	ARHGAP35	protein_coding
0.147314	-1.12336	0.976043	+	Up cancer	3.27876	0.00201254	ENST00000377307	7	ENSG00000147799	12	ENSG00000147799.12	ARHGAP39	protein_coding
0.930004	0.313024	-1.24303	+	Down PEO-4	4.7499	0.000179901	ENST00000298815	13	ENSG00000165895	19	ENSG00000165895.19	ARHGAP42	protein_coding
1.16052	-0.732392	-0.428127	+	Up SKOV-3	2.72065	0.00544673	ENST00000501397	1	ENSG00000248027	1	ENSG00000248027.1	ARHGAP42-AS1	lncRNA
1.23384	-0.578104	-0.655733	+	Up SKOV-3	3.47997	0.00142347	ENST00000580768	5	ENSG00000006740	18	ENSG00000006740.18	ARHGAP44	protein_coding
1.25045	-0.461676	-0.788773	+	Up SKOV-3	4.02273	0.000568075	ENST00000591169	2	ENSG00000180448	11	ENSG00000180448.11	ARHGAP45	protein_coding
-0.48153	1.01761	-0.536079	+	Down cancer	1.62848	0.0418262	ENST00000345122	8	ENSG00000100852	14	ENSG00000100852.14	ARHGAP5	protein_coding
0.0777371	0.851738	-0.929475	+	Down PEO-4	1.6961	0.0367602	ENST00000433497	5	ENSG00000100852	14	ENSG00000100852.14	ARHGAP5	protein_coding
0.430083	-1.19018	0.760094	+	Up cancer	3.07294	0.00289568	ENST00000539826	6	ENSG00000100852	14	ENSG00000100852.14	ARHGAP5	protein_coding
-0.188468	-0.926283	1.11475	+	Up PEO-4	2.93084	0.00372437	ENST00000556611	5	ENSG00000100852	14	ENSG00000100852.14	ARHGAP5	protein_coding
-0.70048	-0.516785	1.21726	+	Up PEO-4	3.29091	0.00197205	ENST00000553596	2	ENSG00000258655	2	ENSG00000258655.2	ARHGAP5-AS1	lncRNA
0.710636	0.297967	-1.0086	+	Down PEO-4	1.72276	0.0349349	ENST00000584461	5	ENSG00000141522	12	ENSG00000141522.12	ARHGDIA	protein_coding
-0.489816	-0.651018	1.14083	+	Up PEO-4	2.45069	0.00894775	ENST00000541078	6	ENSG00000141522	12	ENSG00000141522.12	ARHGDIA	protein_coding
-0.875251	-0.262028	1.13728	+	Up PEO-4	2.90534	0.0038991	ENST00000583499	1	ENSG00000141522	12	ENSG00000141522.12	ARHGDIA	protein_coding
-0.827217	-0.47444	1.30166	+	Up PEO-4	5.7333	4.35e-05	ENST00000582309	1	ENSG00000141522	12	ENSG00000141522.12	ARHGDIA	protein_coding
-0.642631	-0.620311	1.26294	+	Up PEO-4	3.98879	0.000601401	ENST00000583791	1	ENSG00000141522	12	ENSG00000141522.12	ARHGDIA	protein_coding
1.17049	-0.28568	-0.884814	+	Up SKOV-3	3.27222	0.00203431	ENST00000219409	8	ENSG00000242173	10	ENSG00000242173.10	ARHGDIG	protein_coding
-0.613958	1.27194	-0.657981	+	Down cancer	4.1899	0.000433917	ENST00000378152	8	ENSG00000076928	18	ENSG00000076928.18	ARHGEF1	protein_coding
-0.364442	1.08686	-0.722417	+	Down cancer	2.15267	0.0154885	ENST00000600387	5	ENSG00000076928	18	ENSG00000076928.18	ARHGEF1	protein_coding
-0.458927	1.26792	-0.808991	+	Down cancer	4.48368	0.000271385	ENST00000354532	8	ENSG00000076928	18	ENSG00000076928.18	ARHGEF1	protein_coding
-1.17661	0.893339	0.283268	+	Down SKOV-3	3.3819	0.00168493	ENST00000595897	5	ENSG00000076928	18	ENSG00000076928.18	ARHGEF1	protein_coding
0.104013	0.901317	-1.00533	+	Down PEO-4	2.14821	0.0156201	ENST00000522969	1	ENSG00000104728	16	ENSG00000104728.16	ARHGEF10	protein_coding
0.260082	0.926748	-1.18683	+	Down PEO-4	3.6961	0.000979347	ENST00000523711	5	ENSG00000104728	16	ENSG00000104728.16	ARHGEF10	protein_coding
0.441351	0.847607	-1.28896	+	Down PEO-4	5.3793	7.14e-05	ENST00000520359	5	ENSG00000104728	16	ENSG00000104728.16	ARHGEF10	protein_coding
0.614083	0.70457	-1.31865	+	Down PEO-4	5.85268	3.69e-05	ENST00000349830	8	ENSG00000104728	16	ENSG00000104728.16	ARHGEF10	protein_coding
0.845208	0.427959	-1.27317	+	Down PEO-4	4.83634	0.000158006	ENST00000361221	8	ENSG00000074964	17	ENSG00000074964.17	ARHGEF10L	protein_coding
0.973462	0.120185	-1.09365	+	Down PEO-4	3.002	0.00328523	ENST00000375415	5	ENSG00000074964	17	ENSG00000074964.17	ARHGEF10L	protein_coding
-0.766155	1.28919	-0.523037	+	Down cancer	4.87123	0.000149909	ENST00000368194	8	ENSG00000132694	19	ENSG00000132694.19	ARHGEF11	protein_coding
-0.222129	1.16783	-0.9457	+	Down cancer	3.57044	0.00121416	ENST00000361409	2	ENSG00000132694	19	ENSG00000132694.19	ARHGEF11	protein_coding
-1.16388	1.00572	0.158162	+	Down SKOV-3	3.97961	0.000611615	ENST00000487682	5	ENSG00000132694	19	ENSG00000132694.19	ARHGEF11	protein_coding
1.07836	-0.00294734	-1.07541	+	Up SKOV-3	3.62361	0.00110783	ENST00000356641	7	ENSG00000196914	9	ENSG00000196914.9	ARHGEF12	protein_coding
1.16779	-0.441893	-0.725892	+	Up SKOV-3	2.77698	0.004923	ENST00000397843	7	ENSG00000196914	9	ENSG00000196914.9	ARHGEF12	protein_coding
-1.31764	0.510014	0.807624	+	Down SKOV-3	6.44873	1.71e-05	ENST00000378378	9	ENSG00000130762	15	ENSG00000130762.15	ARHGEF16	protein_coding
-0.933163	-0.134526	1.06769	+	Up PEO-4	2.61588	0.00660732	ENST00000536170	1	ENSG00000110237	5	ENSG00000110237.5	ARHGEF17	protein_coding
-1.12793	0.464081	0.663852	+	Down SKOV-3	2.3608	0.0105297	ENST00000536481	1	ENSG00000110237	5	ENSG00000110237.5	ARHGEF17	protein_coding
-1.19095	0.630556	0.560396	+	Down SKOV-3	2.91127	0.00385739	ENST00000544519	1	ENSG00000110237	5	ENSG00000110237.5	ARHGEF17	protein_coding
-1.21488	0.377464	0.837421	+	Down SKOV-3	3.62501	0.00110577	ENST00000263674	4	ENSG00000110237	5	ENSG00000110237.5	ARHGEF17	protein_coding
-1.04862	0.225789	0.822828	+	Down SKOV-3	2.13491	0.0160059	ENST00000537198	1	ENSG00000110237	5	ENSG00000110237.5	ARHGEF17	protein_coding
-0.821099	-0.314857	1.13596	+	Up PEO-4	2.71279	0.00552445	ENST00000546324	1	ENSG00000257038	1	ENSG00000257038.1	ARHGEF17-AS1	lncRNA
-1.00689	1.24993	-0.243038	+	Down cancer	6.20741	2.33e-05	ENST00000594665	2	ENSG00000104880	19	ENSG00000104880.19	ARHGEF18	protein_coding
-0.916495	1.14656	-0.230066	+	Down cancer	3.17218	0.00243175	ENST00000319670	14	ENSG00000104880	19	ENSG00000104880.19	ARHGEF18	protein_coding
-0.384485	1.21848	-0.833995	+	Down cancer	3.66341	0.0010347	ENST00000359920	11	ENSG00000104880	19	ENSG00000104880.19	ARHGEF18	protein_coding
-0.308056	1.23336	-0.925308	+	Down cancer	4.48078	0.000272853	ENST00000617428	4	ENSG00000104880	19	ENSG00000104880.19	ARHGEF18	protein_coding
-1.15766	0.103627	1.05403	+	Down SKOV-3	4.40902	0.000306833	ENST00000270747	8	ENSG00000142632	17	ENSG00000142632.17	ARHGEF19	protein_coding
-0.0792063	1.12577	-1.04656	+	Down cancer	3.86246	0.000743982	ENST00000470541	6	ENSG00000116584	21	ENSG00000116584.21	ARHGEF2	protein_coding
-0.0622699	1.01592	-0.953648	+	Down cancer	2.40191	0.00976456	ENST00000313667	8	ENSG00000116584	21	ENSG00000116584.21	ARHGEF2	protein_coding
0.206463	0.981884	-1.18835	+	Down PEO-4	4.13712	0.00047198	ENST00000361247	9	ENSG00000116584	21	ENSG00000116584.21	ARHGEF2	protein_coding
0.474678	0.74191	-1.21659	+	Down PEO-4	3.35458	0.00176745	ENST00000462460	6	ENSG00000116584	21	ENSG00000116584.21	ARHGEF2	protein_coding
-1.02166	0.533434	0.488224	+	Down SKOV-3	1.64807	0.0402765	ENST00000471589	5	ENSG00000116584	21	ENSG00000116584.21	ARHGEF2	protein_coding
-1.06386	0.874444	0.189414	+	Down SKOV-3	2.37038	0.010348	ENST00000286494	9	ENSG00000240771	8	ENSG00000240771.8	ARHGEF25	protein_coding
-0.600598	1.32098	-0.720382	+	Down cancer	6.03554	2.89e-05	ENST00000465093	6	ENSG00000114790	13	ENSG00000114790.13	ARHGEF26	protein_coding
-0.324671	1.13377	-0.809098	+	Down cancer	2.66149	0.00607795	ENST00000496710	5	ENSG00000114790	13	ENSG00000114790.13	ARHGEF26	protein_coding
-0.729588	1.11525	-0.38566	+	Down cancer	2.3525	0.0106902	ENST00000503341	1	ENSG00000214944	10	ENSG00000214944.10	ARHGEF28	protein_coding
-0.841313	1.28772	-0.446412	+	Down cancer	5.27817	8.26e-05	ENST00000510312	6	ENSG00000214944	10	ENSG00000214944.10	ARHGEF28	protein_coding
-0.552658	1.29546	-0.742801	+	Down cancer	4.98463	0.000126985	ENST00000296794	10	ENSG00000214944	10	ENSG00000214944.10	ARHGEF28	protein_coding
-0.451741	1.30455	-0.852805	+	Down cancer	6.1733	2.43e-05	ENST00000513042	7	ENSG00000214944	10	ENSG00000214944.10	ARHGEF28	protein_coding
0.602536	0.634679	-1.23722	+	Down PEO-4	3.52271	0.00132069	ENST00000545377	5	ENSG00000214944	10	ENSG00000214944.10	ARHGEF28	protein_coding
0.555136	0.567452	-1.12259	+	Down PEO-4	2.27262	0.0123953	ENST00000296799	8	ENSG00000214944	10	ENSG00000214944.10	ARHGEF28	protein_coding
-0.572265	1.27472	-0.702454	+	Down cancer	4.30302	0.000363382	ENST00000610146	1	ENSG00000273002	1	ENSG00000273002.1	ARHGEF2-AS2	lncRNA
1.26651	-0.798015	-0.468494	+	Up SKOV-3	4.39863	0.000311857	ENST00000338458	8	ENSG00000163947	12	ENSG00000163947.12	ARHGEF3	protein_coding
-1.02274	-0.10424	1.12698	+	Up PEO-4	3.65815	0.00104372	ENST00000483587	1	ENSG00000204959	4	ENSG00000204959.4	ARHGEF34P	unprocessed_pseudogene
-1.02533	1.1754	-0.150065	+	Down cancer	4.3653	0.000329203	ENST00000650250	1	ENSG00000244198	7	ENSG00000244198.7	ARHGEF35-AS1	lncRNA
-0.0991161	1.09429	-0.995175	+	Down cancer	3.13711	0.00258413	ENST00000460955	5	ENSG00000244198	7	ENSG00000244198.7	ARHGEF35-AS1	lncRNA
0.194876	0.918685	-1.11356	+	Down PEO-4	2.88611	0.00403693	ENST00000663681	1	ENSG00000244198	7	ENSG00000244198.7	ARHGEF35-AS1	lncRNA
1.21827	-0.271411	-0.946854	+	Up SKOV-3	4.35861	0.000332616	ENST00000333677	7	ENSG00000183111	12	ENSG00000183111.12	ARHGEF37	protein_coding
-0.775736	1.10471	-0.328979	+	Down cancer	2.36576	0.0104342	ENST00000475323	5	ENSG00000137135	18	ENSG00000137135.18	ARHGEF39	protein_coding
-0.743641	0.988682	-0.245042	+	Down cancer	1.68785	0.037354	ENST00000378387	4	ENSG00000137135	18	ENSG00000137135.18	ARHGEF39	protein_coding
-1.07602	0.813939	0.262076	+	Down SKOV-3	2.26946	0.0124686	ENST00000468876	1	ENSG00000137135	18	ENSG00000137135.18	ARHGEF39	protein_coding
1.30215	-0.538881	-0.763267	+	Up SKOV-3	5.31269	7.85e-05	ENST00000409359	7	ENSG00000136002	20	ENSG00000136002.20	ARHGEF4	protein_coding
0.501891	0.559036	-1.06093	+	Down PEO-4	1.86309	0.0267541	ENST00000490728	5	ENSG00000136002	20	ENSG00000136002.20	ARHGEF4	protein_coding
-0.819207	1.23425	-0.415038	+	Down cancer	3.85117	0.000756453	ENST00000554514	1	ENSG00000165801	10	ENSG00000165801.10	ARHGEF40	protein_coding
-0.0364668	1.08871	-1.05225	+	Down cancer	3.51099	0.00134825	ENST00000298694	9	ENSG00000165801	10	ENSG00000165801.10	ARHGEF40	protein_coding
0.0706206	1.10663	-1.17725	+	Down cancer	5.89845	3.49e-05	ENST00000553709	5	ENSG00000165801	10	ENSG00000165801.10	ARHGEF40	protein_coding
-0.483715	1.18149	-0.697771	+	Down cancer	2.86998	0.00416047	ENST00000555232	5	ENSG00000165801	10	ENSG00000165801.10	ARHGEF40	protein_coding
0.242012	0.909444	-1.15146	+	Down PEO-4	3.18669	0.00237132	ENST00000555038	5	ENSG00000165801	10	ENSG00000165801.10	ARHGEF40	protein_coding
-0.878113	-0.20119	1.0793	+	Up PEO-4	2.47882	0.00850223	ENST00000056217	10	ENSG00000050327	15	ENSG00000050327.15	ARHGEF5	protein_coding
0.90388	0.355555	-1.25944	+	Down PEO-4	4.93252	0.000136857	ENST00000370620	5	ENSG00000129675	16	ENSG00000129675.16	ARHGEF6	protein_coding
-0.632499	1.06662	-0.434121	+	Down cancer	1.93102	0.0235071	ENST00000218789	9	ENSG00000102606	19	ENSG00000102606.19	ARHGEF7	protein_coding
-0.715248	1.19466	-0.479417	+	Down cancer	3.03701	0.00308656	ENST00000544132	2	ENSG00000102606	19	ENSG00000102606.19	ARHGEF7	protein_coding
-0.17116	1.15498	-0.983819	+	Down cancer	3.67783	0.00100928	ENST00000375736	8	ENSG00000102606	19	ENSG00000102606.19	ARHGEF7	protein_coding
0.266696	0.864025	-1.13072	+	Down PEO-4	2.80748	0.00465497	ENST00000466143	5	ENSG00000102606	19	ENSG00000102606.19	ARHGEF7	protein_coding
-1.1427	0.970143	0.172554	+	Down SKOV-3	3.43892	0.00152722	ENST00000491688	1	ENSG00000102606	19	ENSG00000102606.19	ARHGEF7	protein_coding
-0.926098	1.22515	-0.299049	+	Down cancer	4.31743	0.000355391	ENST00000324856	13	ENSG00000117713	21	ENSG00000117713.21	ARID1A	protein_coding
-0.413419	1.13243	-0.719009	+	Down cancer	2.46328	0.00875333	ENST00000637788	1	ENSG00000117713	21	ENSG00000117713.21	ARID1A	protein_coding
0.221661	0.917624	-1.13929	+	Down PEO-4	3.10715	0.00272226	ENST00000637465	1	ENSG00000117713	21	ENSG00000117713.21	ARID1A	protein_coding
0.905047	-0.000733897	-0.904313	+	Up SKOV-3	1.76758	0.0321042	ENST00000400790	3	ENSG00000049618	24	ENSG00000049618.24	ARID1B	protein_coding
0.961724	-0.218925	-0.7428	+	Up SKOV-3	1.57974	0.0459371	ENST00000637933	1	ENSG00000049618	24	ENSG00000049618.24	ARID1B	protein_coding
0.955387	-0.105402	-0.849984	+	Up SKOV-3	1.78425	0.0310842	ENST00000637015	1	ENSG00000049618	24	ENSG00000049618.24	ARID1B	protein_coding
0.992709	-0.22834	-0.764369	+	Up SKOV-3	1.74138	0.0337316	ENST00000414678	7	ENSG00000049618	24	ENSG00000049618.24	ARID1B	protein_coding
0.786107	0.306423	-1.09253	+	Down PEO-4	2.30725	0.0116312	ENST00000346085	10	ENSG00000049618	24	ENSG00000049618.24	ARID1B	protein_coding
0.599387	0.674073	-1.27346	+	Down PEO-4	4.2367	0.000402369	ENST00000350026	10	ENSG00000049618	24	ENSG00000049618.24	ARID1B	protein_coding
0.539495	0.682292	-1.22179	+	Down PEO-4	3.32906	0.00184559	ENST00000674190	1	ENSG00000049618	24	ENSG00000049618.24	ARID1B	protein_coding
0.22057	-1.00672	0.786152	+	Up cancer	1.84509	0.0276863	ENST00000636748	1	ENSG00000049618	24	ENSG00000049618.24	ARID1B	protein_coding
-0.87975	-0.148546	1.0283	+	Up PEO-4	2.19035	0.0144361	ENST00000480128	1	ENSG00000189079	17	ENSG00000189079.17	ARID2	protein_coding
0.603593	0.677316	-1.28091	+	Down PEO-4	4.42205	0.000300535	ENST00000263620	8	ENSG00000116017	11	ENSG00000116017.11	ARID3A	protein_coding
0.656872	0.376924	-1.0338	+	Down PEO-4	1.77707	0.0315217	ENST00000346246	10	ENSG00000179361	18	ENSG00000179361.18	ARID3B	protein_coding
-1.18708	0.465941	0.72114	+	Down SKOV-3	2.96332	0.00351592	ENST00000355431	8	ENSG00000032219	19	ENSG00000032219.19	ARID4A	protein_coding
-0.535455	1.15369	-0.61824	+	Down cancer	2.53907	0.00761986	ENST00000264183	9	ENSG00000054267	22	ENSG00000054267.22	ARID4B	protein_coding
-0.50588	1.06474	-0.558857	+	Down cancer	1.88519	0.025632	ENST00000470579	5	ENSG00000196843	17	ENSG00000196843.17	ARID5A	protein_coding
0.269596	0.91104	-1.18064	+	Down PEO-4	3.52273	0.00132069	ENST00000357485	8	ENSG00000196843	17	ENSG00000196843.17	ARID5A	protein_coding
0.194723	1.04278	-1.2375	+	Down PEO-4	6.61249	1.4e-05	ENST00000309334	5	ENSG00000150347	17	ENSG00000150347.17	ARID5B	protein_coding
0.519985	0.812561	-1.33255	+	Down PEO-4	8.09555	2.26e-06	ENST00000279873	12	ENSG00000150347	17	ENSG00000150347.17	ARID5B	protein_coding
0.147255	0.825962	-0.973217	+	Down PEO-4	1.79259	0.0305978	ENST00000379887	9	ENSG00000166233	15	ENSG00000166233.15	ARIH1	protein_coding
-0.94061	0.988077	-0.0474669	+	Down cancer	2.212	0.0138831	ENST00000430423	5	ENSG00000177479	20	ENSG00000177479.20	ARIH2	protein_coding
-0.161732	0.935881	-0.774148	+	Down cancer	1.54299	0.0492498	ENST00000482427	5	ENSG00000177479	20	ENSG00000177479.20	ARIH2	protein_coding
-0.0893758	1.15961	-1.07023	+	Down cancer	4.67125	0.000202874	ENST00000449376	5	ENSG00000177479	20	ENSG00000177479.20	ARIH2	protein_coding
-0.416082	1.17867	-0.762587	+	Down cancer	2.95562	0.0035634	ENST00000465217	1	ENSG00000177479	20	ENSG00000177479.20	ARIH2	protein_coding
-0.43095	1.29109	-0.860138	+	Down cancer	5.58881	5.29e-05	ENST00000356401	9	ENSG00000177479	20	ENSG00000177479.20	ARIH2	protein_coding
-1.16525	1.08631	0.0789366	+	Down SKOV-3	5.06551	0.000112895	ENST00000452385	5	ENSG00000177479	20	ENSG00000177479.20	ARIH2	protein_coding
-1.0925	1.07624	0.0162622	+	Down SKOV-3	3.77801	0.000856158	ENST00000492077	5	ENSG00000177479	20	ENSG00000177479.20	ARIH2	protein_coding
0.855271	0.223936	-1.07921	+	Down PEO-4	2.40413	0.00972788	ENST00000549283	1	ENSG00000120805	14	ENSG00000120805.14	ARL1	protein_coding
-0.667573	-0.557268	1.22484	+	Up PEO-4	3.35696	0.00176018	ENST00000310389	6	ENSG00000175414	7	ENSG00000175414.7	ARL10	protein_coding
0.130993	0.822785	-0.953778	+	Down PEO-4	1.71037	0.0357773	ENST00000679587	1	ENSG00000169379	17	ENSG00000169379.17	ARL13B	protein_coding
0.0770738	0.87737	-0.954444	+	Down PEO-4	1.85701	0.0270672	ENST00000680430	1	ENSG00000169379	17	ENSG00000169379.17	ARL13B	protein_coding
0.4212	0.79484	-1.21604	+	Down PEO-4	3.48584	0.00140875	ENST00000679601	1	ENSG00000169379	17	ENSG00000169379.17	ARL13B	protein_coding
-1.09817	0.556826	0.54134	+	Down SKOV-3	2.096	0.017203	ENST00000679404	1	ENSG00000169379	17	ENSG00000169379.17	ARL13B	protein_coding
0.0944708	0.920197	-1.01467	+	Down PEO-4	2.26096	0.0126713	ENST00000320767	4	ENSG00000179674	4	ENSG00000179674.4	ARL14	protein_coding
-0.729448	1.08053	-0.351085	+	Down cancer	2.12494	0.0162995	ENST00000530909	1	ENSG00000152219	5	ENSG00000152219.5	ARL14EP	protein_coding
0.368352	0.657058	-1.02541	+	Down PEO-4	1.7362	0.0340723	ENST00000282032	4	ENSG00000152219	5	ENSG00000152219.5	ARL14EP	protein_coding
1.28104	-0.381666	-0.89937	+	Up SKOV-3	5.62796	5.04e-05	ENST00000601302	3	ENSG00000268223	7	ENSG00000268223.7	ARL14EPL	protein_coding
1.21005	-0.247046	-0.963006	+	Up SKOV-3	4.34722	0.000339029	ENST00000507646	2	ENSG00000185305	12	ENSG00000185305.12	ARL15	protein_coding
0.628461	0.65648	-1.28494	+	Down PEO-4	4.5143	0.000259137	ENST00000504924	6	ENSG00000185305	12	ENSG00000185305.12	ARL15	protein_coding
0.889386	0.0643374	-0.953724	+	Up SKOV-3	1.89048	0.0253806	ENST00000622299	5	ENSG00000214087	9	ENSG00000214087.9	ARL16	protein_coding
0.958794	0.0375457	-0.996339	+	Up SKOV-3	2.32564	0.0112335	ENST00000574938	5	ENSG00000214087	9	ENSG00000214087.9	ARL16	protein_coding
-0.318666	-0.906247	1.22491	+	Up PEO-4	4.163	0.000453506	ENST00000573715	2	ENSG00000214087	9	ENSG00000214087.9	ARL16	protein_coding
-0.890394	-0.269145	1.15954	+	Up PEO-4	3.18039	0.00239777	ENST00000571082	5	ENSG00000214087	9	ENSG00000214087.9	ARL16	protein_coding
-0.837726	-0.385929	1.22366	+	Up PEO-4	3.75827	0.000884024	ENST00000577142	1	ENSG00000214087	9	ENSG00000214087.9	ARL16	protein_coding
0.858083	0.210769	-1.06885	+	Down PEO-4	2.34864	0.0107691	ENST00000445552	6	ENSG00000185829	18	ENSG00000185829.18	ARL17A	protein_coding
-1.23843	0.23703	1.0014	+	Down SKOV-3	5.59148	5.27e-05	ENST00000336125	6	ENSG00000185829	18	ENSG00000185829.18	ARL17A	protein_coding
0.0850273	1.0933	-1.17833	+	Down cancer	5.57064	5.42e-05	ENST00000450673	4	ENSG00000228696	10	ENSG00000228696.10	ARL17B	protein_coding
0.024385	1.04839	-1.07278	+	Down cancer	3.33385	0.0018311	ENST00000575960	5	ENSG00000228696	10	ENSG00000228696.10	ARL17B	protein_coding
-0.357046	1.0534	-0.696353	+	Down cancer	1.9231	0.0238526	ENST00000572991	5	ENSG00000228696	10	ENSG00000228696.10	ARL17B	protein_coding
-0.347243	1.00692	-0.659679	+	Down cancer	1.65294	0.0399136	ENST00000524585	1	ENSG00000213465	8	ENSG00000213465.8	ARL2	protein_coding
0.591466	0.587383	-1.17885	+	Down PEO-4	2.77293	0.00495813	ENST00000529254	1	ENSG00000213465	8	ENSG00000213465.8	ARL2	protein_coding
0.702118	0.630336	-1.33245	+	Down PEO-4	6.81135	1.09e-05	ENST00000219204	8	ENSG00000102931	8	ENSG00000102931.8	ARL2BP	protein_coding
-0.57045	1.10881	-0.538365	+	Down cancer	2.17147	0.0149492	ENST00000260746	6	ENSG00000138175	9	ENSG00000138175.9	ARL3	protein_coding
-0.0444562	1.14841	-1.10396	+	Down cancer	5.02278	0.000120281	ENST00000356797	7	ENSG00000122644	13	ENSG00000122644.13	ARL4A	protein_coding
-0.452759	1.28905	-0.836296	+	Down cancer	5.28576	8.18e-05	ENST00000651779	1	ENSG00000122644	13	ENSG00000122644.13	ARL4A	protein_coding
0.111492	1.00309	-1.11458	+	Down PEO-4	3.37471	0.00170655	ENST00000396662	5	ENSG00000122644	13	ENSG00000122644.13	ARL4A	protein_coding
0.0820002	0.94329	-1.02529	+	Down PEO-4	2.40758	0.00966757	ENST00000396664	2	ENSG00000122644	13	ENSG00000122644.13	ARL4A	protein_coding
-0.931356	0.869004	0.0623522	+	Down SKOV-3	1.74938	0.033233	ENST00000439721	1	ENSG00000122644	13	ENSG00000122644.13	ARL4A	protein_coding
-0.34732	-0.920057	1.26738	+	Up PEO-4	5.36535	7.27e-05	ENST00000390645	2	ENSG00000188042	8	ENSG00000188042.8	ARL4C	protein_coding
-0.577245	-0.733553	1.3108	+	Up PEO-4	5.55237	5.56e-05	ENST00000339728	6	ENSG00000188042	8	ENSG00000188042.8	ARL4C	protein_coding
0.688105	0.551263	-1.23937	+	Down PEO-4	3.59667	0.00115932	ENST00000320033	5	ENSG00000175906	5	ENSG00000175906.5	ARL4D	protein_coding
-0.939048	0.840056	0.098992	+	Down SKOV-3	1.69928	0.0365379	ENST00000377275	4	ENSG00000165997	5	ENSG00000165997.5	ARL5B	protein_coding
-0.843595	1.2613	-0.417706	+	Down cancer	4.51435	0.000259137	ENST00000304414	12	ENSG00000170540	15	ENSG00000170540.15	ARL6IP1	protein_coding
-0.820601	0.963005	-0.142404	+	Down cancer	1.73995	0.0338281	ENST00000569976	5	ENSG00000170540	15	ENSG00000170540.15	ARL6IP1	protein_coding
-0.744432	1.12277	-0.378342	+	Down cancer	2.43259	0.00924224	ENST00000540708	5	ENSG00000182196	14	ENSG00000182196.14	ARL6IP4	protein_coding
-0.826835	1.0081	-0.181261	+	Down cancer	1.94361	0.0229437	ENST00000456762	3	ENSG00000182196	14	ENSG00000182196.14	ARL6IP4	protein_coding
-0.0953035	1.08238	-0.987081	+	Down cancer	2.99157	0.00334448	ENST00000536502	5	ENSG00000182196	14	ENSG00000182196.14	ARL6IP4	protein_coding
-0.362886	1.0029	-0.640018	+	Down cancer	1.61601	0.0428248	ENST00000536073	1	ENSG00000182196	14	ENSG00000182196.14	ARL6IP4	protein_coding
-0.348208	1.2156	-0.867396	+	Down cancer	3.77418	0.000861449	ENST00000439686	6	ENSG00000182196	14	ENSG00000182196.14	ARL6IP4	protein_coding
0.596842	0.466924	-1.06377	+	Down PEO-4	1.89254	0.0252833	ENST00000543566	6	ENSG00000182196	14	ENSG00000182196.14	ARL6IP4	protein_coding
0.584503	0.412027	-0.99653	+	Down PEO-4	1.54792	0.0488018	ENST00000542099	5	ENSG00000182196	14	ENSG00000182196.14	ARL6IP4	protein_coding
0.142744	0.976665	-1.11941	+	Down PEO-4	3.24496	0.00213839	ENST00000453766	7	ENSG00000182196	14	ENSG00000182196.14	ARL6IP4	protein_coding
0.369282	0.842278	-1.21156	+	Down PEO-4	3.59787	0.00115724	ENST00000315580	10	ENSG00000182196	14	ENSG00000182196.14	ARL6IP4	protein_coding
0.864788	0.191869	-1.05666	+	Down PEO-4	2.29737	0.0118381	ENST00000273258	4	ENSG00000144746	7	ENSG00000144746.7	ARL6IP5	protein_coding
-0.663258	1.31092	-0.647664	+	Down cancer	5.41594	6.76e-05	ENST00000326446	10	ENSG00000177917	12	ENSG00000177917.12	ARL6IP6	protein_coding
-0.770774	1.28148	-0.510709	+	Down cancer	4.66384	0.000204825	ENST00000685752	1	ENSG00000177917	12	ENSG00000177917.12	ARL6IP6	protein_coding
-0.700471	1.03081	-0.330337	+	Down cancer	1.81279	0.029454	ENST00000693573	1	ENSG00000177917	12	ENSG00000177917.12	ARL6IP6	protein_coding
-0.897139	1.2279	-0.330759	+	Down cancer	4.15552	0.000458905	ENST00000688130	1	ENSG00000177917	12	ENSG00000177917.12	ARL6IP6	protein_coding
-0.988831	1.03351	-0.0446748	+	Down cancer	2.66825	0.00600051	ENST00000463690	2	ENSG00000177917	12	ENSG00000177917.12	ARL6IP6	protein_coding
-0.93834	1.14796	-0.209623	+	Down cancer	3.30155	0.00193511	ENST00000688171	1	ENSG00000177917	12	ENSG00000177917.12	ARL6IP6	protein_coding
-0.219674	1.13734	-0.917663	+	Down cancer	3.08898	0.00281197	ENST00000687504	1	ENSG00000177917	12	ENSG00000177917.12	ARL6IP6	protein_coding
-0.41497	1.24307	-0.828095	+	Down cancer	4.04638	0.000547067	ENST00000455875	6	ENSG00000177917	12	ENSG00000177917.12	ARL6IP6	protein_coding
0.162597	0.956797	-1.11939	+	Down PEO-4	3.12747	0.00262897	ENST00000691702	1	ENSG00000177917	12	ENSG00000177917.12	ARL6IP6	protein_coding
-0.143397	1.08173	-0.938335	+	Down cancer	2.7341	0.00532132	ENST00000614750	1	ENSG00000143862	8	ENSG00000143862.8	ARL8A	protein_coding
-0.456281	1.28867	-0.832386	+	Down cancer	5.24042	8.7e-05	ENST00000272217	7	ENSG00000143862	8	ENSG00000143862.8	ARL8A	protein_coding
1.12074	-0.66192	-0.45882	+	Up SKOV-3	2.30548	0.0116707	ENST00000419534	2	ENSG00000134108	14	ENSG00000134108.14	ARL8B	protein_coding
0.385209	0.841948	-1.22716	+	Down PEO-4	3.8332	0.000780009	ENST00000256496	8	ENSG00000134108	14	ENSG00000134108.14	ARL8B	protein_coding
0.594875	0.600276	-1.19515	+	Down PEO-4	2.95134	0.00359095	ENST00000429403	5	ENSG00000134108	14	ENSG00000134108.14	ARL8B	protein_coding
-0.54912	1.22634	-0.677223	+	Down cancer	3.38746	0.00166935	ENST00000519352	1	ENSG00000104442	10	ENSG00000104442.10	ARMC1	protein_coding
-0.91493	0.836273	0.0786574	+	Down SKOV-3	1.60873	0.0434248	ENST00000276569	8	ENSG00000104442	10	ENSG00000104442.10	ARMC1	protein_coding
1.00014	-0.0425791	-0.957559	+	Up SKOV-3	2.33881	0.0109601	ENST00000323735	10	ENSG00000170632	14	ENSG00000170632.14	ARMC10	protein_coding
-1.2065	0.803397	0.403105	+	Down SKOV-3	3.38547	0.00167421	ENST00000479145	1	ENSG00000170632	14	ENSG00000170632.14	ARMC10	protein_coding
-1.02088	0.598066	0.422813	+	Down SKOV-3	1.66791	0.0387922	ENST00000323716	8	ENSG00000170632	14	ENSG00000170632.14	ARMC10	protein_coding
1.27043	-0.488006	-0.782426	+	Up SKOV-3	4.42564	0.000298799	ENST00000392644	9	ENSG00000118690	13	ENSG00000118690.13	ARMC2	protein_coding
-1.22924	0.528117	0.701125	+	Down SKOV-3	3.45889	0.00147562	ENST00000457010	6	ENSG00000140691	18	ENSG00000140691.18	ARMC5	protein_coding
-0.86657	1.11131	-0.24474	+	Down cancer	2.66251	0.00606531	ENST00000269932	10	ENSG00000105676	14	ENSG00000105676.14	ARMC6	protein_coding
-0.117682	1.11615	-0.998464	+	Down cancer	3.35745	0.00175889	ENST00000392335	6	ENSG00000105676	14	ENSG00000105676.14	ARMC6	protein_coding
-0.41109	1.01643	-0.605342	+	Down cancer	1.65116	0.0400405	ENST00000540634	2	ENSG00000105676	14	ENSG00000105676.14	ARMC6	protein_coding
-0.227402	1.10342	-0.876022	+	Down cancer	2.63719	0.00635665	ENST00000535612	6	ENSG00000105676	14	ENSG00000105676.14	ARMC6	protein_coding
0.418683	0.73391	-1.15259	+	Down PEO-4	2.65292	0.00617766	ENST00000546344	5	ENSG00000105676	14	ENSG00000105676.14	ARMC6	protein_coding
-0.182196	-0.788535	0.970731	+	Up PEO-4	1.69928	0.0365379	ENST00000245543	6	ENSG00000125449	7	ENSG00000125449.7	ARMC7	protein_coding
-0.904334	0.963624	-0.0592895	+	Down cancer	1.97681	0.0215297	ENST00000460495	5	ENSG00000114098	18	ENSG00000114098.18	ARMC8	protein_coding
-0.118326	1.00627	-0.88794	+	Down cancer	2.10836	0.0168129	ENST00000491704	5	ENSG00000114098	18	ENSG00000114098.18	ARMC8	protein_coding
-0.0830044	1.08477	-1.00177	+	Down cancer	3.10024	0.00275698	ENST00000481646	5	ENSG00000114098	18	ENSG00000114098.18	ARMC8	protein_coding
-0.174176	1.18552	-1.01134	+	Down cancer	4.38685	0.00031775	ENST00000469044	6	ENSG00000114098	18	ENSG00000114098.18	ARMC8	protein_coding
-0.274741	1.14611	-0.871371	+	Down cancer	2.96992	0.00347394	ENST00000358441	6	ENSG00000114098	18	ENSG00000114098.18	ARMC8	protein_coding
0.612411	0.559497	-1.17191	+	Down PEO-4	2.70629	0.00559014	ENST00000470842	1	ENSG00000114098	18	ENSG00000114098.18	ARMC8	protein_coding
-1.01	0.907244	0.102759	+	Down SKOV-3	2.19108	0.0144187	ENST00000471453	5	ENSG00000114098	18	ENSG00000114098.18	ARMC8	protein_coding
-1.13117	0.577093	0.554072	+	Down SKOV-3	2.34013	0.0109359	ENST00000486832	1	ENSG00000114098	18	ENSG00000114098.18	ARMC8	protein_coding
-1.14509	0.622995	0.522094	+	Down SKOV-3	2.46742	0.00868843	ENST00000466762	1	ENSG00000114098	18	ENSG00000114098.18	ARMC8	protein_coding
-0.74139	1.18173	-0.440341	+	Down cancer	2.94316	0.00364379	ENST00000684718	1	ENSG00000135931	19	ENSG00000135931.19	ARMC9	protein_coding
0.25388	0.711933	-0.965813	+	Down PEO-4	1.54732	0.0488534	ENST00000611582	5	ENSG00000135931	19	ENSG00000135931.19	ARMC9	protein_coding
-1.1084	0.812962	0.295438	+	Down SKOV-3	2.47954	0.00849154	ENST00000684224	1	ENSG00000135931	19	ENSG00000135931.19	ARMC9	protein_coding
-1.06097	0.427856	0.633112	+	Down SKOV-3	1.89949	0.024949	ENST00000684011	1	ENSG00000135931	19	ENSG00000135931.19	ARMC9	protein_coding
-0.457321	1.24451	-0.787185	+	Down cancer	3.90744	0.000690449	ENST00000471229	7	ENSG00000102401	20	ENSG00000102401.20	ARMCX3	protein_coding
0.334353	0.849495	-1.18385	+	Down PEO-4	3.2736	0.00203017	ENST00000491568	6	ENSG00000102401	20	ENSG00000102401.20	ARMCX3	protein_coding
-1.16223	0.857029	0.305202	+	Down SKOV-3	3.07017	0.00290962	ENST00000477980	6	ENSG00000102401	20	ENSG00000102401.20	ARMCX3	protein_coding
-0.19121	0.973565	-0.782354	+	Down cancer	1.69786	0.0366287	ENST00000473968	7	ENSG00000125962	16	ENSG00000125962.16	ARMCX5	protein_coding
-0.368799	-0.725103	1.0939	+	Up PEO-4	2.20126	0.0141594	ENST00000479502	2	ENSG00000125962	16	ENSG00000125962.16	ARMCX5	protein_coding
-1.18605	0.697631	0.488424	+	Down SKOV-3	2.91747	0.0038135	ENST00000604957	1	ENSG00000125962	16	ENSG00000125962.16	ARMCX5	protein_coding
-1.05103	0.3289	0.722133	+	Down SKOV-3	1.9466	0.0228151	ENST00000246174	6	ENSG00000125962	16	ENSG00000125962.16	ARMCX5	protein_coding
0.252121	0.961509	-1.21363	+	Down PEO-4	4.40272	0.000309895	ENST00000652409	1	ENSG00000286237	1	ENSG00000286237.1	ARMCX5-GPRASP2	protein_coding
-0.981997	0.982071	-7.41e-05	+	Down cancer	2.36193	0.0105113	ENST00000497931	5	ENSG00000198960	11	ENSG00000198960.11	ARMCX6	protein_coding
-1.1169	0.140358	0.97654	+	Down SKOV-3	3.22067	0.00223074	ENST00000361910	9	ENSG00000198960	11	ENSG00000198960.11	ARMCX6	protein_coding
1.0041	-0.913199	-0.0909012	+	Up SKOV-3	2.1838	0.0146075	ENST00000554218	1	ENSG00000139971	15	ENSG00000139971.15	ARMH4	protein_coding
1.25782	-1.01759	-0.240232	+	Up SKOV-3	7.04765	8.21e-06	ENST00000267485	7	ENSG00000139971	15	ENSG00000139971.15	ARMH4	protein_coding
1.25494	-0.921699	-0.333246	+	Up SKOV-3	4.98529	0.000126903	ENST00000334342	5	ENSG00000139971	15	ENSG00000139971.15	ARMH4	protein_coding
0.332284	0.903071	-1.23536	+	Down PEO-4	4.34338	0.000340932	ENST00000367294	4	ENSG00000146476	11	ENSG00000146476.11	ARMT1	protein_coding
-0.571694	-0.590416	1.16211	+	Up PEO-4	2.60797	0.00670643	ENST00000313031	2	ENSG00000235072	2	ENSG00000235072.2	ARNILA	lncRNA
-0.57408	1.00873	-0.434651	+	Down cancer	1.59806	0.0443487	ENST00000505755	5	ENSG00000143437	21	ENSG00000143437.21	ARNT	protein_coding
-0.0980312	0.967318	-0.869287	+	Down cancer	1.88346	0.0257149	ENST00000478972	2	ENSG00000143437	21	ENSG00000143437.21	ARNT	protein_coding
0.307533	0.881465	-1.189	+	Down PEO-4	3.4746	0.00143681	ENST00000358595	10	ENSG00000143437	21	ENSG00000143437.21	ARNT	protein_coding
0.417022	0.658948	-1.07597	+	Down PEO-4	2.00819	0.0202968	ENST00000515192	5	ENSG00000143437	21	ENSG00000143437.21	ARNT	protein_coding
0.91274	-1.07916	0.166422	+	Up SKOV-3	2.6065	0.00672459	ENST00000529181	1	ENSG00000172379	22	ENSG00000172379.22	ARNT2	protein_coding
0.845135	0.239962	-1.0851	+	Down PEO-4	2.41131	0.00960237	ENST00000303329	9	ENSG00000172379	22	ENSG00000172379.22	ARNT2	protein_coding
0.75983	0.460128	-1.21996	+	Down PEO-4	3.4416	0.00152	ENST00000529388	6	ENSG00000133794	20	ENSG00000133794.20	ARNTL	protein_coding
0.913403	0.171285	-1.08469	+	Down PEO-4	2.64686	0.00624554	ENST00000673817	1	ENSG00000133794	20	ENSG00000133794.20	ARNTL	protein_coding
0.934803	0.29221	-1.22701	+	Down PEO-4	4.42884	0.000297249	ENST00000403510	8	ENSG00000133794	20	ENSG00000133794.20	ARNTL	protein_coding
0.453053	0.778215	-1.23127	+	Down PEO-4	3.65799	0.001044	ENST00000544915	5	ENSG00000029153	15	ENSG00000029153.15	ARNTL2	protein_coding
0.437339	0.851273	-1.28861	+	Down PEO-4	5.39961	6.91e-05	ENST00000266503	10	ENSG00000029153	15	ENSG00000029153.15	ARNTL2	protein_coding
0.595736	0.721892	-1.31763	+	Down PEO-4	5.85002	3.71e-05	ENST00000395901	6	ENSG00000029153	15	ENSG00000029153.15	ARNTL2	protein_coding
0.564065	0.766153	-1.33022	+	Down PEO-4	7.02989	8.29e-06	ENST00000261178	9	ENSG00000029153	15	ENSG00000029153.15	ARNTL2	protein_coding
-1.03139	1.16333	-0.131948	+	Down cancer	4.23156	0.000405835	ENST00000262942	10	ENSG00000241685	10	ENSG00000241685.10	ARPC1A	protein_coding
-0.916784	-0.126103	1.04289	+	Up PEO-4	2.39851	0.00982739	ENST00000443222	6	ENSG00000130429	15	ENSG00000130429.15	ARPC1B	protein_coding
-1.18967	0.516952	0.672716	+	Down SKOV-3	2.92737	0.00374736	ENST00000468337	1	ENSG00000130429	15	ENSG00000130429.15	ARPC1B	protein_coding
-1.12169	0.418525	0.703162	+	Down SKOV-3	2.35955	0.0105542	ENST00000491294	1	ENSG00000130429	15	ENSG00000130429.15	ARPC1B	protein_coding
-1.18292	0.668392	0.51453	+	Down SKOV-3	2.85161	0.00430009	ENST00000481997	5	ENSG00000130429	15	ENSG00000130429.15	ARPC1B	protein_coding
-1.25031	0.697104	0.553204	+	Down SKOV-3	3.7936	0.000833692	ENST00000646101	2	ENSG00000130429	15	ENSG00000130429.15	ARPC1B	protein_coding
-1.16124	0.61812	0.54312	+	Down SKOV-3	2.60691	0.00671876	ENST00000484375	5	ENSG00000130429	15	ENSG00000130429.15	ARPC1B	protein_coding
-1.02155	0.184284	0.837264	+	Down SKOV-3	2.03357	0.0193329	ENST00000484600	6	ENSG00000130429	15	ENSG00000130429.15	ARPC1B	protein_coding
-1.21272	0.405562	0.807159	+	Down SKOV-3	3.48052	0.00142186	ENST00000474880	5	ENSG00000130429	15	ENSG00000130429.15	ARPC1B	protein_coding
0.740012	0.413786	-1.1538	+	Down PEO-4	2.67429	0.00593302	ENST00000420201	5	ENSG00000163466	16	ENSG00000163466.16	ARPC2	protein_coding
0.88787	0.324467	-1.21234	+	Down PEO-4	3.83408	0.000778743	ENST00000491780	5	ENSG00000163466	16	ENSG00000163466.16	ARPC2	protein_coding
[truncated: 35,199 more rows]

## Sheet: Supp. table 2
Supplemental table 2. Hierarchical clustering of the genes identified by DESeq2
T1074 z-Score	SKOV-3 z-Score	PEO-4 z-Score	C: gene_id	C: ANOVA Significant	C: Cluster	Cluster	N: -Log ANOVA p value	N: ANOVA q-value	T: external_gene_name	T: gene_type	T: transcript_id.s.	Kegg	C: gene_id
0.697941	0.266441	-0.964382	ENSG00000092847.13	+	Cluster -17340	Down PEO-4	1.52246	0.00531376	AGO1	protein_coding	ENST00000373204.6,ENST00000373206.5,ENST00000635259.1,ENST00000674304.1,ENST00000674426.1		ENSG00000092847
-0.627551	-0.705449	1.333	ENSG00000123908.12	+	Cluster -17358	Up PEO-4	6.87367	4.74496e-06	AGO2	protein_coding	ENST00000220592.10,ENST00000517293.5,ENST00000518019.1,ENST00000519347.1,ENST00000519980.5,ENST00000520412.1,ENST00000520628.1,ENST00000521325.1,ENST00000523609.5,ENST00000524328.1		ENSG00000123908
0.0338751	0.644055	-0.67793	ENSG00000126070.20	+	Cluster -17360	Up SKOV-3	0.749058	0.0476905	AGO3	protein_coding	ENST00000246314.10,ENST00000324350.9,ENST00000373191.9,ENST00000397828.3,ENST00000471099.1,ENST00000491443.2,ENST00000634486.1		ENSG00000126070
0.993285	-1.06184	0.0685574	ENSG00000277739.1	+	Cluster -17333	Down SKOV-3	2.87632	0.000257273	5_8S_rRNA	rRNA	ENST00000610460.1		ENSG00000277739
-0.318468	1.12508	-0.806616	ENSG00000121410.12	+	Cluster -17360	Up SKOV-3	2.58634	0.000451723	A1BG	protein_coding	ENST00000263100.8,ENST00000595014.1,ENST00000596924.1,ENST00000598345.1,ENST00000600966.1		ENSG00000121410
0.566688	0.684493	-1.25118	ENSG00000268895.6	+	Cluster -17344	Down PEO-4	3.79291	4.79346e-05	A1BG-AS1	lncRNA	ENST00000593374.5,ENST00000593960.5,ENST00000594950.5,ENST00000595302.1,ENST00000599728.5,ENST00000600379.5,ENST00000600686.1,ENST00000670199.1,ENST00000670460.1		ENSG00000268895
0.653432	0.691201	-1.34463	ENSG00000128274.17	+	Cluster -17344	Down PEO-4	8.40803	0	A4GALT	protein_coding	ENST00000249005.3,ENST00000381278.4,ENST00000401850.5,ENST00000465765.2,ENST00000483026.2,ENST00000642412.2,ENST00000647439.1		ENSG00000128274
1.02752	-0.871236	-0.156288	ENSG00000094914.14	+	Cluster -17347	Down cancer	2.15977	0.00114368	AAAS	protein_coding	ENST00000209873.9,ENST00000394384.7,ENST00000546393.7,ENST00000546562.6,ENST00000546572.1,ENST00000547238.6,ENST00000547520.6,ENST00000547757.2,ENST00000547761.6,ENST00000548258.5,ENST00000548880.2,ENST00000548931.6,ENST00000549450.6,ENST00000549821.5,ENST00000549983.5,ENST00000550033.5,ENST00000550286.5,ENST00000551724.5,ENST00000552161.6,ENST00000552876.5,ENST00000672797.1,ENST00000672900.1		ENSG00000094914
0.217448	-1.07412	0.856676	ENSG00000081760.17	+	Cluster -17350	Down SKOV-3	2.3766	0.000693468	AACS	protein_coding	ENST00000316519.11,ENST00000316543.14,ENST00000398953.2,ENST00000418937.6,ENST00000441247.6,ENST00000536118.5,ENST00000537477.5,ENST00000537564.5,ENST00000538851.5,ENST00000539251.5,ENST00000543665.2,ENST00000545511.5		ENSG00000081760
0.33573	0.780872	-1.1166	ENSG00000109576.14	+	Cluster -17344	Down PEO-4	2.46076	0.000587849	AADAT	protein_coding	ENST00000337664.9,ENST00000353187.6,ENST00000502392.1,ENST00000505906.1,ENST00000507375.5,ENST00000509167.5,ENST00000510340.5,ENST00000515480.5		ENSG00000109576
0.817028	0.468343	-1.28537	ENSG00000103591.13	+	Cluster -17340	Down PEO-4	5.01825	1.427e-05	AAGAB	protein_coding	ENST00000261880.10,ENST00000538028.1,ENST00000542650.5,ENST00000558725.5,ENST00000560362.1,ENST00000561229.1,ENST00000561452.5		ENSG00000103591
0.361183	0.872723	-1.23391	ENSG00000115977.21	+	Cluster -17344	Down PEO-4	4.11209	2.28983e-05	AAK1	protein_coding	ENST00000406297.7,ENST00000409068.5,ENST00000409085.9,ENST00000461002.1,ENST00000470281.1,ENST00000471775.1,ENST00000489327.1,ENST00000492192.1,ENST00000495239.1,ENST00000495836.1,ENST00000606389.7,ENST00000623317.3,ENST00000624900.1		ENSG00000115977
1.02461	-0.193779	-0.830832	ENSG00000087884.15	+	Cluster -17355	Down cancer	2.03182	0.00154708	AAMDC	protein_coding	ENST00000304716.12,ENST00000393427.7,ENST00000525034.1,ENST00000525409.5,ENST00000526164.5,ENST00000526415.5,ENST00000527134.5,ENST00000529666.1,ENST00000531855.1,ENST00000532481.5,ENST00000533193.5,ENST00000630098.2		ENSG00000087884
0.909012	-0.974482	0.0654701	ENSG00000127837.10	+	Cluster -17347	Down cancer	2.03693	0.00152678	AAMP	protein_coding	ENST00000248450.9,ENST00000420660.5,ENST00000422731.1,ENST00000444053.5,ENST00000447885.1,ENST00000461911.1,ENST00000465442.1,ENST00000475678.5,ENST00000489767.5,ENST00000494720.5		ENSG00000127837
1.23096	-0.504862	-0.726095	ENSG00000131043.13	+	Cluster -17355	Down cancer	3.5261	7.69424e-05	AAR2	protein_coding	ENST00000320849.9,ENST00000373932.3,ENST00000397286.7,ENST00000679519.1,ENST00000679667.1,ENST00000680185.1,ENST00000680247.1,ENST00000680412.1,ENST00000680639.1,ENST00000680811.1,ENST00000680933.1,ENST00000681771.1		ENSG00000131043
0.667554	0.637201	-1.30476	ENSG00000090861.17	+	Cluster -17344	Down PEO-4	5.16226	3.64299e-06	AARS1	protein_coding	ENST00000261772.13,ENST00000564359.6,ENST00000565361.3,ENST00000566969.1,ENST00000567490.1,ENST00000569790.2,ENST00000569825.2,ENST00000674512.1,ENST00000674652.1,ENST00000674691.1,ENST00000674768.1,ENST00000674811.1,ENST00000674848.1,ENST00000674962.1,ENST00000674963.1,ENST00000675035.1,ENST00000675045.1,ENST00000675120.1,ENST00000675133.1,ENST00000675155.1,ENST00000675270.1,ENST00000675297.1,EN…		ENSG00000090861
1.25888	-0.357091	-0.901789	ENSG00000124608.5	+	Cluster -17355	Down cancer	4.89666	1.32147e-05	AARS2	protein_coding	ENST00000244571.5,ENST00000491573.1		ENSG00000124608
0.141089	0.943636	-1.08472	ENSG00000266967.7	+	Cluster -17360	Up SKOV-3	2.78013	0.000304161	AARSD1	protein_coding	ENST00000416949.5,ENST00000427569.7,ENST00000430739.5,ENST00000436545.5,ENST00000441280.7,ENST00000450475.5,ENST00000474578.1,ENST00000478040.1,ENST00000483535.1,ENST00000483774.1,ENST00000486493.5,ENST00000486664.5,ENST00000491665.5,ENST00000492036.1,ENST00000587023.5,ENST00000591096.5,ENST00000591910.5,ENST00000592136.5,ENST00000593123.5		ENSG00000266967
0.883601	-1.02413	0.140526	ENSG00000157426.14	+	Cluster -17333	Down SKOV-3	2.18146	0.00109097	AASDH	protein_coding	ENST00000205214.11,ENST00000451613.5,ENST00000502617.1,ENST00000503808.5,ENST00000510012.1,ENST00000510762.1,ENST00000513376.5,ENST00000514745.5,ENST00000514796.1,ENST00000602986.5		ENSG00000157426
0.00639793	1.09291	-1.0993	ENSG00000149313.11	+	Cluster -17360	Up SKOV-3	4.04523	2.66413e-05	AASDHPPT	protein_coding	ENST00000278618.9,ENST00000524411.5,ENST00000525660.1,ENST00000533423.5,ENST00000534152.1		ENSG00000149313
1.15802	-1.16926	0.0112403	ENSG00000008311.16	+	Cluster -17347	Down cancer	8.18751	0	AASS	protein_coding	ENST00000358954.6,ENST00000393376.5,ENST00000417368.7,ENST00000426162.1,ENST00000431170.5,ENST00000460376.5,ENST00000473553.5,ENST00000679402.1,ENST00000679419.1,ENST00000679511.1,ENST00000679579.1,ENST00000679659.1,ENST00000679721.1,ENST00000679764.1,ENST00000679818.1,ENST00000679847.1,ENST00000679864.1,ENST00000680080.1,ENST00000681213.1,ENST00000681314.1,ENST00000681318.1,ENST00000681387.1,ENS…		ENSG00000008311
-0.565271	-0.672661	1.23793	ENSG00000215458.8	+	Cluster -17358	Up PEO-4	3.55711	7.07199e-05	AATBC	lncRNA	ENST00000400385.2,ENST00000437258.5,ENST00000448247.5		ENSG00000215458
-0.248713	0.962814	-0.714102	ENSG00000275700.6	+	Cluster -17360	Up SKOV-3	1.53904	0.00508689	AATF	protein_coding	ENST00000610798.4,ENST00000613840.1,ENST00000615319.1,ENST00000616062.1,ENST00000616392.1,ENST00000616434.2,ENST00000617141.1,ENST00000619387.5,ENST00000622432.1,ENST00000679508.1,ENST00000679600.1,ENST00000679881.1,ENST00000679985.1,ENST00000679997.1,ENST00000680330.1,ENST00000680340.1,ENST00000680356.1,ENST00000680579.1,ENST00000680782.1,ENST00000680807.1,ENST00000681062.1,ENST00000681070.1,ENS…		ENSG00000275700
-0.807834	-0.445189	1.25302	ENSG00000181409.14	+	Cluster -17358	Up PEO-4	4.14875	2.27197e-05	AATK	protein_coding	ENST00000326724.9,ENST00000374792.6,ENST00000417379.6,ENST00000570932.5,ENST00000572339.5,ENST00000572798.1,ENST00000573441.1,ENST00000573469.1,ENST00000575363.1,ENST00000576053.1,ENST00000650574.1		ENSG00000181409
-0.895066	-0.0656608	0.960727	ENSG00000281376.1	+	Cluster -17345	Up PEO-4	1.93533	0.00191911	ABALON	lncRNA	ENST00000629058.1		ENSG00000281376
-0.209041	-1.00995	1.21899	ENSG00000183044.12	+	Cluster -17358	Up PEO-4	5.11867	1.18133e-05	ABAT	protein_coding	ENST00000268251.13,ENST00000396600.6,ENST00000425191.6,ENST00000561870.5,ENST00000562115.1,ENST00000563215.1,ENST00000563992.1,ENST00000564453.1,ENST00000564714.5,ENST00000565016.5,ENST00000565671.1,ENST00000566590.5,ENST00000567812.5,ENST00000568847.5,ENST00000569156.5,ENST00000569695.1		ENSG00000183044
0.616904	0.721811	-1.33871	ENSG00000165029.17	+	Cluster -17344	Down PEO-4	7.60107	0	ABCA1	protein_coding	ENST00000374733.1,ENST00000374736.8,ENST00000423487.6,ENST00000494467.1,ENST00000678995.1		ENSG00000165029
1.19461	-0.346297	-0.848316	ENSG00000154263.18	+	Cluster -17355	Down cancer	3.39786	9.86301e-05	ABCA10	protein_coding	ENST00000269081.8,ENST00000518929.5,ENST00000519732.5,ENST00000521526.2,ENST00000521538.5,ENST00000522406.5,ENST00000522787.5,ENST00000523419.5,ENST00000523512.5,ENST00000524231.5,ENST00000524273.1,ENST00000588514.1,ENST00000690296.1		ENSG00000154263
-0.637772	-0.404417	1.04219	ENSG00000251595.7	+	Cluster -17358	Up PEO-4	1.80225	0.00263412	ABCA11P	transcribed_processed_pseudogene	ENST00000451020.6,ENST00000504019.1,ENST00000507854.1,ENST00000514396.5		ENSG00000251595
-0.649649	-0.672206	1.32185	ENSG00000144452.15	+	Cluster -17358	Up PEO-4	5.98244	2.26244e-06	ABCA12	protein_coding	ENST00000272895.12,ENST00000389661.4,ENST00000412081.1		ENSG00000144452
-0.931816	0.0722364	0.859579	ENSG00000238098.9	+	Cluster -17345	Up PEO-4	1.725	0.00317405	ABCA17P	transcribed_unitary_pseudogene	ENST00000466730.1,ENST00000469908.5,ENST00000482286.5,ENST00000494925.1,ENST00000505660.5,ENST00000512848.5,ENST00000640929.1		ENSG00000238098
-0.92743	0.75499	0.17244	ENSG00000107331.18	+	Cluster -17329	Up cancer	1.47915	0.00591047	ABCA2	protein_coding	ENST00000341511.11,ENST00000371605.7,ENST00000398207.8,ENST00000425423.1,ENST00000431584.2,ENST00000437791.2,ENST00000459850.5,ENST00000463603.5,ENST00000464157.1,ENST00000464520.1,ENST00000464876.5,ENST00000466707.1,ENST00000467624.1,ENST00000470535.2,ENST00000476211.5,ENST00000479446.5,ENST00000487109.5,ENST00000488535.2,ENST00000490486.2,ENST00000492260.5,ENST00000494046.5,ENST00000614293.5		ENSG00000107331
-0.0454696	1.08597	-1.0405	ENSG00000167972.14	+	Cluster -17360	Up SKOV-3	3.38726	0.000100912	ABCA3	protein_coding	ENST00000301732.10,ENST00000382381.7,ENST00000563623.5,ENST00000566200.1,ENST00000567910.1,ENST00000569062.1		ENSG00000167972
-0.840622	-0.480322	1.32094	ENSG00000198691.14	+	Cluster -17358	Up PEO-4	7.23787	0	ABCA4	protein_coding	ENST00000370225.4,ENST00000460514.1,ENST00000465352.1,ENST00000470771.1,ENST00000472033.1,ENST00000484388.1,ENST00000649773.1		ENSG00000198691
1.22944	-0.286707	-0.942734	ENSG00000154265.16	+	Cluster -17355	Down cancer	4.55385	2.08943e-05	ABCA5	protein_coding	ENST00000392676.8,ENST00000586601.1,ENST00000586811.1,ENST00000586995.5,ENST00000587607.5,ENST00000588106.1,ENST00000588665.5,ENST00000588877.5,ENST00000589609.1,ENST00000589975.5,ENST00000591234.5,ENST00000592568.1,ENST00000593153.5,ENST00000593253.5		ENSG00000154265
0.71	0.506709	-1.21671	ENSG00000064687.13	+	Cluster -17340	Down PEO-4	3.29768	0.000112914	ABCA7	protein_coding	ENST00000263094.11,ENST00000433129.6,ENST00000435683.7,ENST00000524383.1,ENST00000524850.5,ENST00000525073.6,ENST00000525238.2,ENST00000526885.5,ENST00000527496.1,ENST00000529442.7,ENST00000530092.2,ENST00000530703.1,ENST00000531467.5,ENST00000531478.5,ENST00000532194.3,ENST00000533574.1,ENST00000612569.1,ENST00000673773.1		ENSG00000064687
0.817314	0.471335	-1.28865	ENSG00000135776.5	+	Cluster -17340	Down PEO-4	5.12995	9.50966e-06	ABCB10	protein_coding	ENST00000344517.5,ENST00000486755.1,ENST00000498158.1		ENSG00000135776
1.07429	-0.147336	-0.926954	ENSG00000115657.14	+	Cluster -17355	Down cancer	2.63276	0.000410946	ABCB6	protein_coding	ENST00000265316.9,ENST00000295750.5,ENST00000417678.5,ENST00000443805.1,ENST00000448398.5,ENST00000452545.1,ENST00000485773.5,ENST00000487380.5,ENST00000492543.1,ENST00000492953.5,ENST00000494639.5,ENST00000496984.5,ENST00000497882.5		ENSG00000115657
0.604256	-1.20114	0.59688	ENSG00000131269.19	+	Cluster -17350	Down SKOV-3	3.02186	0.000186288	ABCB7	protein_coding	ENST00000253577.9,ENST00000339447.8,ENST00000373394.8,ENST00000469368.1,ENST00000490858.1,ENST00000526404.2,ENST00000529949.5,ENST00000534524.5,ENST00000534570.5,ENST00000620875.5,ENST00000643632.1,ENST00000644766.1,ENST00000645829.3,ENST00000663420.1,ENST00000666534.1,ENST00000669388.1,ENST00000669573.1		ENSG00000131269
0.928791	-1.16152	0.232725	ENSG00000197150.13	+	Cluster -17333	Down SKOV-3	3.39493	9.99167e-05	ABCB8	protein_coding	ENST00000297504.10,ENST00000358849.9,ENST00000461373.5,ENST00000462605.5,ENST00000466514.5,ENST00000466956.5,ENST00000469410.1,ENST00000470645.5,ENST00000471796.5,ENST00000472698.1,ENST00000477092.5,ENST00000477719.5,ENST00000482309.5,ENST00000482899.1,ENST00000488370.1,ENST00000488551.5,ENST00000488826.1,ENST00000489192.5,ENST00000491920.1,ENST00000493338.1,ENST00000498578.5,ENST00000542328.5		ENSG00000197150
0.838069	-1.14113	0.303059	ENSG00000150967.19	+	Cluster -17333	Down SKOV-3	2.80803	0.000289519	ABCB9	protein_coding	ENST00000280560.13,ENST00000344275.11,ENST00000346530.9,ENST00000392439.7,ENST00000426173.6,ENST00000442833.6,ENST00000536976.5,ENST00000537276.5,ENST00000538895.5,ENST00000540285.5,ENST00000540971.5,ENST00000541424.1,ENST00000541983.1,ENST00000542448.5,ENST00000542678.5,ENST00000543935.1,ENST00000545373.1,ENST00000546077.1,ENST00000546289.5,ENST00000622723.1		ENSG00000150967
-0.790167	1.30105	-0.510884	ENSG00000103222.20	+	Cluster -17360	Up SKOV-3	5.41824	1.44875e-06	ABCC1	protein_coding	ENST00000399408.7,ENST00000399410.8,ENST00000572882.3,ENST00000574224.2,ENST00000574761.1,ENST00000575422.5,ENST00000576557.1,ENST00000676806.1,ENST00000677164.1,ENST00000678422.1,ENST00000679043.1		ENSG00000103222
1.23574	-0.416103	-0.819634	ENSG00000124574.15	+	Cluster -17355	Down cancer	3.87822	3.87097e-05	ABCC10	protein_coding	ENST00000244533.7,ENST00000372512.2,ENST00000372515.8,ENST00000372530.9,ENST00000437104.3,ENST00000443426.2,ENST00000463024.1,ENST00000469856.1,ENST00000502549.1,ENST00000505344.1		ENSG00000124574
0.872912	0.362284	-1.2352	ENSG00000023839.12	+	Cluster -17340	Down PEO-4	4.1374	2.32172e-05	ABCC2	protein_coding	ENST00000370434.1,ENST00000496621.1,ENST00000647814.1,ENST00000647836.1,ENST00000648324.1,ENST00000648523.1,ENST00000648689.1,ENST00000649459.1,ENST00000649493.1,ENST00000649932.1		ENSG00000023839
-0.857755	1.27262	-0.414869	ENSG00000108846.16	+	Cluster -17360	Up SKOV-3	4.91341	1.33299e-05	ABCC3	protein_coding	ENST00000285238.13,ENST00000427699.5,ENST00000502426.5,ENST00000503304.1,ENST00000503337.1,ENST00000504586.1,ENST00000505699.5,ENST00000506464.5,ENST00000508929.1,ENST00000510633.5,ENST00000510891.1,ENST00000513511.5,ENST00000513589.1,ENST00000513745.1,ENST00000515070.1,ENST00000515585.1,ENST00000515707.1,ENST00000571855.1		ENSG00000108846
-0.758813	0.82693	-0.0681168	ENSG00000125257.16	+	Cluster -17338	Up SKOV-3	1.20324	0.0124447	ABCC4	protein_coding	ENST00000467685.2,ENST00000471041.2,ENST00000474158.2,ENST00000484109.1,ENST00000536256.3,ENST00000629385.1,ENST00000642524.1,ENST00000643051.1,ENST00000643556.1,ENST00000643816.1,ENST00000643842.1,ENST00000644471.1,ENST00000644880.1,ENST00000645237.2,ENST00000645532.1,ENST00000646439.1		ENSG00000125257
0.960113	-0.872841	-0.0872723	ENSG00000114770.17	+	Cluster -17347	Down cancer	1.86549	0.00227945	ABCC5	protein_coding	ENST00000265586.10,ENST00000334444.11,ENST00000382494.6,ENST00000392579.6,ENST00000427120.6,ENST00000437205.5,ENST00000437341.5,ENST00000438979.6,ENST00000443376.5,ENST00000443497.1,ENST00000446941.2,ENST00000476402.1,ENST00000492216.1		ENSG00000114770
0.112737	-1.12494	1.01221	ENSG00000091262.17	+	Cluster -17350	Down SKOV-3	3.54958	7.35574e-05	ABCC6	protein_coding	ENST00000205557.12,ENST00000456970.6,ENST00000574094.6,ENST00000575728.1,ENST00000576204.6,ENST00000576683.1,ENST00000577103.1,ENST00000622290.5		ENSG00000091262
0.117356	0.734457	-0.851813	ENSG00000101986.12	+	Cluster -17360	Up SKOV-3	1.22245	0.0117269	ABCD1	protein_coding	ENST00000218104.6,ENST00000370129.4,ENST00000443684.2		ENSG00000101986
0.147232	1.04236	-1.1896	ENSG00000117528.14	+	Cluster -17360	Up SKOV-3	4.87777	1.50792e-05	ABCD3	protein_coding	ENST00000315713.5,ENST00000370214.9,ENST00000464165.1,ENST00000468860.1,ENST00000484213.1,ENST00000493416.5,ENST00000647998.2		ENSG00000117528
0.809639	-0.412922	-0.396717	ENSG00000119688.21	+	Cluster -17355	Down cancer	0.86488	0.0331847	ABCD4	protein_coding	ENST00000356924.9,ENST00000460308.6,ENST00000465085.2,ENST00000466822.1,ENST00000469672.5,ENST00000470637.1,ENST00000474270.1,ENST00000475240.5,ENST00000477803.5,ENST00000481348.5,ENST00000481935.5,ENST00000484380.2,ENST00000489207.1,ENST00000489678.1,ENST00000493427.1,ENST00000493752.5,ENST00000496015.5,ENST00000553486.5,ENST00000553745.5,ENST00000553998.5,ENST00000554453.5,ENST00000555617.5,ENS…		ENSG00000119688
0.745906	0.572557	-1.31846	ENSG00000164163.11	+	Cluster -17340	Down PEO-4	6.00286	2.30017e-06	ABCE1	protein_coding	ENST00000296577.9,ENST00000502586.5,ENST00000502803.5,ENST00000504292.1,ENST00000504683.1,ENST00000506506.5,ENST00000507193.5,ENST00000509593.1,ENST00000510321.1,ENST00000515678.5		ENSG00000164163
1.21625	-0.675538	-0.540711	ENSG00000204574.14	+	Cluster -17355	Down cancer	3.2474	0.000120409	ABCF1	protein_coding	ENST00000326195.13,ENST00000376545.7,ENST00000441867.6,ENST00000468958.1,ENST00000475993.1,ENST00000479542.1,ENST00000542772.1		ENSG00000204574
1.25974	-0.820278	-0.439463	ENSG00000033050.9	+	Cluster -17347	Down cancer	4.34912	2.07177e-05	ABCF2	protein_coding	ENST00000287844.7,ENST00000441774.1,ENST00000468073.5,ENST00000473874.1,ENST00000477252.1		ENSG00000033050
1.17646	-0.381653	-0.794812	ENSG00000285292.1	+	Cluster -17355	Down cancer	3.01299	0.000188114	ABCF2-H2BE1	protein_coding	ENST00000222388.6		ENSG00000285292
1.22871	-0.484743	-0.743969	ENSG00000161204.12	+	Cluster -17355	Down cancer	3.52973	7.60131e-05	ABCF3	protein_coding	ENST00000292808.5,ENST00000421340.5,ENST00000429586.7,ENST00000463685.1,ENST00000466416.1,ENST00000466742.5,ENST00000468892.5,ENST00000471226.5,ENST00000472608.5,ENST00000473311.5,ENST00000475728.5,ENST00000478288.5,ENST00000480539.1,ENST00000480562.3,ENST00000481116.5,ENST00000485921.5,ENST00000489719.1,ENST00000498136.5		ENSG00000161204
0.530594	0.761103	-1.2917	ENSG00000160179.19	+	Cluster -17344	Down PEO-4	4.9298	1.34995e-05	ABCG1	protein_coding	ENST00000343687.7,ENST00000347800.6,ENST00000361802.6,ENST00000398437.1,ENST00000398449.8,ENST00000398457.6,ENST00000450121.5,ENST00000462050.5,ENST00000467818.1,ENST00000472587.5,ENST00000496783.1		ENSG00000160179
1.13882	0.0218715	-1.16069	ENSG00000118777.12	+	Cluster -17326	Down cancer	6.37396	3.13234e-06	ABCG2	protein_coding	ENST00000237612.8,ENST00000503830.2,ENST00000505480.6,ENST00000515655.5,ENST00000650821.1		ENSG00000118777
0.917754	0.301927	-1.21968	ENSG00000172350.10	+	Cluster -17340	Down PEO-4	4.14992	2.27235e-05	ABCG4	protein_coding	ENST00000524604.5,ENST00000533694.5,ENST00000534402.2,ENST00000615496.4,ENST00000619701.5,ENST00000622721.1		ENSG00000172350
0.269177	0.756803	-1.02598	ENSG00000144827.9	+	Cluster -17344	Down PEO-4	1.87763	0.00220927	ABHD10	protein_coding	ENST00000273359.8,ENST00000491580.1,ENST00000493784.1,ENST00000494817.1,ENST00000497293.1		ENSG00000144827
-1.32062	0.776095	0.544526	ENSG00000225969.2	+	Cluster -17346	Up cancer	6.34242	3.0349e-06	ABHD11-AS1	transcribed_unitary_pseudogene	ENST00000427153.2,ENST00000641969.1		ENSG00000225969
1.00665	0.189119	-1.19577	ENSG00000100997.20	+	Cluster -17326	Down cancer	4.52839	2.05804e-05	ABHD12	protein_coding	ENST00000339157.10,ENST00000376542.8,ENST00000450393.5,ENST00000461204.1,ENST00000465694.2,ENST00000471287.5,ENST00000481556.1,ENST00000491682.5,ENST00000576316.5,ENST00000671784.1,ENST00000671858.1,ENST00000672001.1,ENST00000672114.1,ENST00000672258.1,ENST00000672331.1,ENST00000672358.1,ENST00000672406.1,ENST00000672566.1,ENST00000672596.1,ENST00000672871.1,ENST00000673094.1,ENST00000673121.1,EN…		ENSG00000100997
1.0238	-0.137277	-0.886521	ENSG00000131969.15	+	Cluster -17355	Down cancer	2.18927	0.00106799	ABHD12B	protein_coding	ENST00000337334.7,ENST00000353130.5,ENST00000382029.7,ENST00000553715.1,ENST00000554241.5,ENST00000554566.5,ENST00000555292.1,ENST00000556857.5,ENST00000557345.5		ENSG00000131969
0.7488	0.535973	-1.28477	ENSG00000139826.6	+	Cluster -17340	Down PEO-4	4.67543	1.96297e-05	ABHD13	protein_coding	ENST00000375898.4		ENSG00000139826
1.22843	-0.378116	-0.850314	ENSG00000248487.10	+	Cluster -17355	Down cancer	3.8941	3.89898e-05	ABHD14A	protein_coding	ENST00000273596.8,ENST00000474575.1,ENST00000491470.1,ENST00000494478.5,ENST00000497864.5		ENSG00000248487
-0.46747	0.834195	-0.366725	ENSG00000114779.20	+	Cluster -17360	Up SKOV-3	0.938709	0.0265793	ABHD14B	protein_coding	ENST00000315877.14,ENST00000361143.10,ENST00000395008.6,ENST00000461108.5,ENST00000473912.1,ENST00000483233.5,ENST00000487005.1,ENST00000525795.1		ENSG00000114779
1.15895	-0.370236	-0.788718	ENSG00000168792.5	+	Cluster -17355	Down cancer	2.82589	0.000280225	ABHD15	protein_coding	ENST00000307201.5		ENSG00000168792
0.982225	-1.07469	0.0924691	ENSG00000204427.12	+	Cluster -17333	Down SKOV-3	2.90583	0.000242739	ABHD16A	protein_coding	ENST00000395952.8,ENST00000440843.2,ENST00000468037.1,ENST00000468205.5,ENST00000471644.5,ENST00000474007.5,ENST00000475742.5,ENST00000477016.5,ENST00000477462.5,ENST00000482224.5,ENST00000490209.5,ENST00000492084.5,ENST00000492899.1,ENST00000495769.5,ENST00000496579.5,ENST00000498420.5		ENSG00000204427
1.17952	-0.147189	-1.03233	ENSG00000129968.17	+	Cluster -17355	Down cancer	4.52601	2.05255e-05	ABHD17A	protein_coding	ENST00000250974.9,ENST00000292577.12,ENST00000588598.5,ENST00000590661.1,ENST00000591351.5,ENST00000592757.1,ENST00000676686.1,ENST00000677868.1		ENSG00000129968
1.11041	-0.16047	-0.949935	ENSG00000198658.4	+	Cluster -17355	Down cancer	3.0119	0.000188882	ABHD17AP1	unprocessed_pseudogene	ENST00000358206.4		ENSG00000198658
1.28049	-0.596464	-0.684023	ENSG00000250536.1	+	Cluster -17355	Down cancer	4.41861	2.08052e-05	ABHD17AP3	unprocessed_pseudogene	ENST00000503096.1		ENSG00000250536
-0.609468	0.902599	-0.293131	ENSG00000107362.14	+	Cluster -17360	Up SKOV-3	1.21354	0.012047	ABHD17B	protein_coding	ENST00000333421.7,ENST00000377041.6		ENSG00000107362
0.853999	-1.18844	0.33444	ENSG00000136379.12	+	Cluster -17333	Down SKOV-3	3.34557	0.000106735	ABHD17C	protein_coding	ENST00000258884.5,ENST00000558464.1,ENST00000559506.5,ENST00000560126.1,ENST00000560609.1		ENSG00000136379
0.275697	0.938854	-1.21455	ENSG00000164074.16	+	Cluster -17344	Down PEO-4	4.21971	2.21645e-05	ABHD18	protein_coding	ENST00000388795.9,ENST00000398965.5,ENST00000444616.5,ENST00000473040.6,ENST00000513371.1,ENST00000611882.1,ENST00000645843.2		ENSG00000164074
0.876144	0.409018	-1.28516	ENSG00000140526.18	+	Cluster -17340	Down PEO-4	5.51696	1.56801e-06	ABHD2	protein_coding	ENST00000352732.10,ENST00000562073.1,ENST00000562254.1,ENST00000564876.5,ENST00000565066.5,ENST00000565825.5,ENST00000565973.5,ENST00000568308.1,ENST00000569411.5,ENST00000569550.5		ENSG00000140526
0.562357	0.765964	-1.32832	ENSG00000158201.10	+	Cluster -17344	Down PEO-4	6.85022	4.63499e-06	ABHD3	protein_coding	ENST00000289119.7,ENST00000577564.1,ENST00000577891.1,ENST00000577928.5,ENST00000578270.5,ENST00000579875.5,ENST00000579982.1,ENST00000580477.1,ENST00000580981.5,ENST00000584464.1		ENSG00000158201
0.808534	0.388494	-1.19703	ENSG00000100439.11	+	Cluster -17340	Down PEO-4	3.28349	0.00011556	ABHD4	protein_coding	ENST00000216327.10,ENST00000418446.6,ENST00000428304.7,ENST00000489928.1,ENST00000537243.5,ENST00000539344.1,ENST00000541962.1,ENST00000542041.1,ENST00000544562.5,ENST00000545034.5		ENSG00000100439
0.715674	0.542874	-1.25855	ENSG00000011198.10	+	Cluster -17340	Down PEO-4	3.97821	2.9475e-05	ABHD5	protein_coding	ENST00000013894.3,ENST00000413300.2,ENST00000454293.2,ENST00000456453.5,ENST00000458276.7,ENST00000463153.2,ENST00000486764.1,ENST00000642351.1,ENST00000643140.1,ENST00000643477.1,ENST00000643500.1,ENST00000643520.1,ENST00000644371.2,ENST00000646378.1,ENST00000646799.1,ENST00000649763.1		ENSG00000011198
0.791834	0.518551	-1.31039	ENSG00000163686.15	+	Cluster -17340	Down PEO-4	5.86186	2.03459e-06	ABHD6	protein_coding	ENST00000295962.8,ENST00000463756.5,ENST00000470440.1,ENST00000475982.5,ENST00000478253.6,ENST00000480457.1,ENST00000485900.1		ENSG00000163686
0.829744	0.483499	-1.31324	ENSG00000127220.6	+	Cluster -17340	Down PEO-4	6.41647	3.27065e-06	ABHD8	protein_coding	ENST00000247706.4,ENST00000593489.1,ENST00000594194.1		ENSG00000127220
0.983238	-0.152935	-0.830303	ENSG00000136754.18	+	Cluster -17355	Down cancer	1.84395	0.00239174	ABI1	protein_coding	ENST00000346832.10,ENST00000359188.8,ENST00000376137.8,ENST00000376138.7,ENST00000376139.6,ENST00000376140.4,ENST00000376142.6,ENST00000376160.5,ENST00000376166.5,ENST00000376170.8,ENST00000473481.1,ENST00000490841.6,ENST00000536334.5		ENSG00000136754
0.360433	0.53849	-0.898923	ENSG00000138443.17	+	Cluster -17344	Down PEO-4	1.15606	0.0142089	ABI2	protein_coding	ENST00000261016.11,ENST00000261017.9,ENST00000261018.12,ENST00000295851.10,ENST00000376135.5,ENST00000411547.5,ENST00000413635.5,ENST00000416001.5,ENST00000416396.5,ENST00000417864.5,ENST00000422511.6,ENST00000422719.5,ENST00000424558.5,ENST00000425253.1,ENST00000430418.5,ENST00000430574.5,ENST00000431886.5,ENST00000441061.5,ENST00000444584.1,ENST00000447762.5,ENST00000451591.6,ENST00000454023.1,…		ENSG00000138443
1.31546	-0.760446	-0.555012	ENSG00000154175.18	+	Cluster -17355	Down cancer	5.91592	2.12653e-06	ABI3BP	protein_coding	ENST00000284322.10,ENST00000459682.1,ENST00000466947.5,ENST00000469764.1,ENST00000470336.5,ENST00000471714.6,ENST00000471901.5,ENST00000475896.5,ENST00000478235.5,ENST00000482765.5,ENST00000483129.5,ENST00000486770.7,ENST00000487012.5,ENST00000487249.1,ENST00000495063.6,ENST00000495591.5,ENST00000497021.1,ENST00000497395.5,ENST00000527258.5,ENST00000527943.5,ENST00000528305.5,ENST00000528490.5,EN…		ENSG00000154175
0.869812	0.348704	-1.21852	ENSG00000119328.12	+	Cluster -17340	Down PEO-4	3.83205	4.48792e-05	ABITRAM	protein_coding	ENST00000322940.11,ENST00000374624.7,ENST00000445175.1,ENST00000466200.1		ENSG00000119328
0.98422	0.28321	-1.26743	ENSG00000097007.19	+	Cluster -17340	Down PEO-4	6.5829	3.79507e-06	ABL1	protein_coding	ENST00000318560.6,ENST00000372348.7,ENST00000393293.4		ENSG00000097007
1.2142	-0.136912	-1.07729	ENSG00000143322.21	+	Cluster -17355	Down cancer	6.54845	3.64299e-06	ABL2	protein_coding	ENST00000344730.7,ENST00000367623.8,ENST00000392043.4,ENST00000502732.6,ENST00000504324.1,ENST00000504405.5,ENST00000507173.5,ENST00000508127.1,ENST00000509520.5,ENST00000511413.5,ENST00000512653.5,ENST00000659126.1,ENST00000660584.1,ENST00000662960.1,ENST00000668691.1		ENSG00000143322
-1.26944	0.917389	0.352055	ENSG00000099204.21	+	Cluster -17329	Up cancer	5.40616	1.43369e-06	ABLIM1	protein_coding	ENST00000369253.6,ENST00000369256.6,ENST00000392952.7,ENST00000392955.7,ENST00000428430.1,ENST00000440467.5,ENST00000466400.1,ENST00000477638.1,ENST00000481974.1,ENST00000485570.1,ENST00000533213.7,ENST00000649363.1,ENST00000651023.1,ENST00000651092.1		ENSG00000099204
-1.19295	0.854724	0.338225	ENSG00000163995.21	+	Cluster -17329	Up cancer	3.40361	9.78871e-05	ABLIM2	protein_coding	ENST00000341937.9,ENST00000361581.9,ENST00000361737.9,ENST00000407564.7,ENST00000428004.6,ENST00000447017.7,ENST00000502800.1,ENST00000504172.1,ENST00000505872.5,ENST00000509819.1,ENST00000510277.1,ENST00000512594.5,ENST00000514025.5,ENST00000515079.1,ENST00000545242.6,ENST00000676532.1		ENSG00000163995
0.817571	0.52109	-1.33866	ENSG00000173210.20	+	Cluster -17340	Down PEO-4	9.82489	0	ABLIM3	protein_coding	ENST00000309868.12,ENST00000326685.11,ENST00000356541.4,ENST00000502855.1,ENST00000504238.5,ENST00000506113.5,ENST00000508983.5,ENST00000514212.5,ENST00000515171.5,ENST00000515796.1,ENST00000517451.5,ENST00000519549.1		ENSG00000173210
1.19062	-0.0892564	-1.10137	ENSG00000159842.16	+	Cluster -17355	Down cancer	6.26537	2.86738e-06	ABR	protein_coding	ENST00000291107.6,ENST00000302538.10,ENST00000536794.6,ENST00000543210.6,ENST00000544583.6,ENST00000570441.5,ENST00000570525.5,ENST00000570688.1,ENST00000571022.5,ENST00000571120.5,ENST00000571306.1,ENST00000571383.5,ENST00000571543.1,ENST00000571797.5,ENST00000571945.5,ENST00000572152.5,ENST00000572441.5,ENST00000572585.5,ENST00000572650.1,ENST00000573325.1,ENST00000573559.3,ENST00000573667.1,EN…		ENSG00000159842
0.932985	-0.00398876	-0.928996	ENSG00000146386.8	+	Cluster -17326	Down cancer	1.94503	0.00187043	ABRACL	protein_coding	ENST00000367660.4,ENST00000461027.1		ENSG00000146386
-0.518133	1.15145	-0.633319	ENSG00000163322.14	+	Cluster -17360	Up SKOV-3	2.52726	0.000498857	ABRAXAS1	protein_coding	ENST00000321945.12,ENST00000475656.6,ENST00000503217.2,ENST00000504777.1,ENST00000505489.5,ENST00000506553.5,ENST00000511801.1,ENST00000515303.2,ENST00000611288.4		ENSG00000163322
0.919825	0.340732	-1.26056	ENSG00000165660.8	+	Cluster -17340	Down PEO-4	5.13392	9.52948e-06	ABRAXAS2	protein_coding	ENST00000298492.6		ENSG00000165660
0.97458	-1.06182	0.0872394	ENSG00000146109.5	+	Cluster -17333	Down SKOV-3	2.77394	0.000307516	ABT1	protein_coding	ENST00000274849.3		ENSG00000146109
-0.313812	1.14671	-0.832898	ENSG00000114626.18	+	Cluster -17360	Up SKOV-3	2.84047	0.000272603	ABTB1	protein_coding	ENST00000232744.13,ENST00000453791.6,ENST00000464431.1,ENST00000466612.5,ENST00000467179.5,ENST00000468137.5,ENST00000474129.1,ENST00000475042.5,ENST00000475265.5,ENST00000478298.5,ENST00000479280.5,ENST00000483857.5,ENST00000491633.5,ENST00000493365.5,ENST00000497162.1		ENSG00000114626
0.621758	0.666898	-1.28866	ENSG00000166016.6	+	Cluster -17344	Down PEO-4	4.62448	2.00087e-05	ABTB2	protein_coding	ENST00000435224.3,ENST00000530814.1		ENSG00000166016
0.664993	-1.33871	0.673717	ENSG00000167315.18	+	Cluster -17350	Down SKOV-3	7.41919	0	ACAA2	protein_coding	ENST00000285093.15,ENST00000585948.5,ENST00000586100.1,ENST00000586485.5,ENST00000587994.5,ENST00000589432.5,ENST00000591171.1		ENSG00000167315
0.68157	-1.14906	0.467493	ENSG00000076555.16	+	Cluster -17322	Down SKOV-3	2.54819	0.00047925	ACACB	protein_coding	ENST00000338432.12,ENST00000377848.7,ENST00000377854.9,ENST00000396233.4,ENST00000534852.1,ENST00000536440.2,ENST00000537279.1,ENST00000537347.1,ENST00000538526.5,ENST00000539864.1,ENST00000542524.1,ENST00000543080.1,ENST00000544651.1,ENST00000544726.2,ENST00000546328.1		ENSG00000076555
0.283115	-1.12161	0.838492	ENSG00000111271.15	+	Cluster -17350	Down SKOV-3	2.6497	0.000399414	ACAD10	protein_coding	ENST00000313698.9,ENST00000413681.7,ENST00000455480.6,ENST00000502746.5,ENST00000503490.5,ENST00000504803.5,ENST00000505487.5,ENST00000507135.5,ENST00000507683.1,ENST00000507688.1,ENST00000508303.5,ENST00000509936.5,ENST00000511915.1,ENST00000512792.2,ENST00000514615.5,ENST00000514847.5,ENST00000515283.1,ENST00000546647.1,ENST00000547491.1,ENST00000549590.5,ENST00000550198.5,ENST00000552177.1,ENS…		ENSG00000111271
0.875244	0.354644	-1.22989	ENSG00000240303.8	+	Cluster -17340	Down PEO-4	4.0537	2.67516e-05	ACAD11	protein_coding	ENST00000264990.11,ENST00000469042.5,ENST00000477604.5,ENST00000481970.2,ENST00000485198.5,ENST00000487024.1,ENST00000489991.1,ENST00000496418.5,ENST00000507705.5,ENST00000510100.1		ENSG00000240303
1.15153	-0.730222	-0.421303	ENSG00000151498.12	+	Cluster -17347	Down cancer	2.63736	0.000409621	ACAD8	protein_coding	ENST00000281182.9,ENST00000374752.6,ENST00000524426.5,ENST00000524502.2,ENST00000524547.5,ENST00000524739.1,ENST00000525961.1,ENST00000526026.5,ENST00000527082.5,ENST00000527665.5,ENST00000527713.1,ENST00000528325.5,ENST00000530533.5,ENST00000531338.5,ENST00000533387.5,ENST00000534240.5,ENST00000534433.5		ENSG00000151498
1.24992	-0.579968	-0.669956	ENSG00000177646.20	+	Cluster -17355	Down cancer	3.75561	4.99237e-05	ACAD9	protein_coding	ENST00000308982.12,ENST00000505192.5,ENST00000505602.1,ENST00000505867.5,ENST00000508971.1,ENST00000511227.5,ENST00000511325.2,ENST00000511526.5,ENST00000512801.5,ENST00000514336.1,ENST00000514643.5,ENST00000515429.1,ENST00000679399.1,ENST00000679431.1,ENST00000679613.1,ENST00000679715.1,ENST00000679824.1,ENST00000679990.1,ENST00000680636.1,ENST00000680638.1,ENST00000680744.1,ENST00000680764.1,EN…		ENSG00000177646
-0.664321	-0.102211	0.766532	ENSG00000115361.8	+	Cluster -17345	Up PEO-4	0.927762	0.0274628	ACADL	protein_coding	ENST00000233710.4,ENST00000482502.1,ENST00000482523.1,ENST00000498120.5,ENST00000652584.1		ENSG00000115361
1.0833	-0.902664	-0.180634	ENSG00000117054.15	+	Cluster -17347	Down cancer	2.59463	0.000442849	ACADM	protein_coding	ENST00000370834.9,ENST00000370841.9,ENST00000420607.6,ENST00000473018.3,ENST00000481374.1,ENST00000525808.5,ENST00000525881.6,ENST00000526129.5,ENST00000526196.5,ENST00000526930.1,ENST00000528016.1,ENST00000529059.5,ENST00000530953.6,ENST00000532207.6,ENST00000532509.5,ENST00000534146.5,ENST00000534334.5,ENST00000541113.6,ENST00000679509.1,ENST00000679530.1,ENST00000679615.1,ENST00000679687.1,ENS…		ENSG00000117054
0.831806	-0.921716	0.0899099	ENSG00000122971.9	+	Cluster -17333	Down SKOV-3	1.61994	0.00413659	ACADS	protein_coding	ENST00000242592.9,ENST00000411593.2,ENST00000539690.1		ENSG00000122971
-0.301932	1.10331	-0.80138	ENSG00000196177.13	+	Cluster -17360	Up SKOV-3	2.41473	0.000637647	ACADSB	protein_coding	ENST00000358776.7,ENST00000368869.8,ENST00000411816.2,ENST00000541070.1		ENSG00000196177
0.882159	0.336531	-1.21869	ENSG00000072778.20	+	Cluster -17340	Down PEO-4	3.90255	3.79259e-05	ACADVL	protein_coding	ENST00000322910.9,ENST00000350303.9,ENST00000356839.10,ENST00000542255.6,ENST00000543245.6,ENST00000577191.5,ENST00000577433.5,ENST00000577857.5,ENST00000578033.1,ENST00000578269.5,ENST00000578319.5,ENST00000578421.1,ENST00000578579.2,ENST00000578711.1,ENST00000578809.5,ENST00000578824.5,ENST00000579286.5,ENST00000579391.1,ENST00000579425.5,ENST00000579546.1,ENST00000579886.2,ENST00000579894.5,EN…		ENSG00000072778
0.959562	-0.176105	-0.783456	ENSG00000072818.12	+	Cluster -17355	Down cancer	1.64621	0.00387576	ACAP1	protein_coding	ENST00000158762.8,ENST00000570439.1,ENST00000570457.6,ENST00000570504.5,ENST00000571220.1,ENST00000571471.5,ENST00000573893.5,ENST00000574499.1,ENST00000575415.1,ENST00000575425.1,ENST00000576594.1,ENST00000576628.1		ENSG00000072818
1.01466	0.219102	-1.23376	ENSG00000114331.16	+	Cluster -17326	Down cancer	5.68091	1.76991e-06	ACAP2	protein_coding	ENST00000326793.11,ENST00000423531.3,ENST00000439666.1,ENST00000439758.3,ENST00000447662.1,ENST00000450200.1,ENST00000466876.2,ENST00000471593.1,ENST00000472860.1,ENST00000475905.5,ENST00000480906.5,ENST00000481463.5,ENST00000484296.1,ENST00000490224.1,ENST00000635383.1		ENSG00000114331
1.18317	-0.374125	-0.809046	ENSG00000131584.19	+	Cluster -17355	Down cancer	3.12563	0.000155783	ACAP3	protein_coding	ENST00000353662.4,ENST00000354700.10,ENST00000354980.7,ENST00000379037.6,ENST00000438966.1,ENST00000467278.5,ENST00000470659.1,ENST00000472541.5,ENST00000476572.1,ENST00000478065.5,ENST00000479108.5,ENST00000492936.5,ENST00000493992.1		ENSG00000131584
0.649904	0.314721	-0.964624	ENSG00000075239.14	+	Cluster -17340	Down PEO-4	1.46715	0.00610272	ACAT1	protein_coding	ENST00000265838.9,ENST00000299355.10,ENST00000524833.5,ENST00000526119.1,ENST00000527942.5,ENST00000528370.1,ENST00000531813.5,ENST00000531853.5,ENST00000532792.5,ENST00000533597.1,ENST00000533610.1,ENST00000534773.1,ENST00000671707.1,ENST00000672008.1,ENST00000672031.1,ENST00000672284.1,ENST00000672354.1,ENST00000672367.1,ENST00000672580.1,ENST00000672907.1,ENST00000673000.1,ENST00000673531.1		ENSG00000075239
1.16128	-0.0911771	-1.0701	ENSG00000120437.9	+	Cluster -17355	Down cancer	4.70191	1.90347e-05	ACAT2	protein_coding	ENST00000367048.5,ENST00000467951.1,ENST00000472052.1		ENSG00000120437
0.882172	0.314581	-1.19675	ENSG00000182827.9	+	Cluster -17340	Down PEO-4	3.57882	6.92841e-05	ACBD3	protein_coding	ENST00000366812.6,ENST00000464927.1		ENSG00000182827
-0.132021	-0.868209	1.00023	ENSG00000181513.15	+	Cluster -17358	Up PEO-4	2.01983	0.00158641	ACBD4	protein_coding	ENST00000321854.13,ENST00000376955.8,ENST00000398322.7,ENST00000431281.5,ENST00000585553.5,ENST00000586279.1,ENST00000586346.5,ENST00000587111.5,ENST00000587976.5,ENST00000589752.5,ENST00000589798.5,ENST00000590289.5,ENST00000591136.1,ENST00000591859.5,ENST00000592162.5,ENST00000619916.4		ENSG00000181513
0.93282	0.209776	-1.1426	ENSG00000107897.20	+	Cluster -17326	Down cancer	3.2166	0.000129262	ACBD5	protein_coding	ENST00000375888.5,ENST00000375897.7,ENST00000375901.5,ENST00000375905.8,ENST00000396271.8,ENST00000412279.1,ENST00000426079.5,ENST00000476758.1,ENST00000676511.1,ENST00000676599.1,ENST00000676648.1,ENST00000676731.1,ENST00000676732.1,ENST00000676997.1,ENST00000677141.1,ENST00000677200.1,ENST00000677248.1,ENST00000677311.1,ENST00000677440.1,ENST00000677441.1,ENST00000677509.1,ENST00000677667.1,ENS…		ENSG00000107897
0.976815	0.194047	-1.17086	ENSG00000230124.8	+	Cluster -17326	Down cancer	3.83097	4.4834e-05	ACBD6	protein_coding	ENST00000367595.4,ENST00000415414.5,ENST00000440959.2,ENST00000475338.2,ENST00000496993.5,ENST00000622400.1,ENST00000642319.1,ENST00000645415.1		ENSG00000230124
0.954889	-1.2876	0.332707	ENSG00000176244.7	+	Cluster -17333	Down SKOV-3	7.18553	0	ACBD7	protein_coding	ENST00000356189.6,ENST00000496890.1		ENSG00000176244
0.936455	-1.18148	0.245029	ENSG00000110455.14	+	Cluster -17333	Down SKOV-3	3.68587	5.43303e-05	ACCS	protein_coding	ENST00000263776.9,ENST00000524990.5,ENST00000526577.5,ENST00000527346.5,ENST00000527557.5,ENST00000527603.5,ENST00000531190.5,ENST00000531505.1,ENST00000531940.1,ENST00000532122.5,ENST00000533208.5,ENST00000533404.1,ENST00000534035.1		ENSG00000110455
0.73598	0.591688	-1.32767	ENSG00000102977.17	+	Cluster -17340	Down PEO-4	6.56625	3.72787e-06	ACD	protein_coding	ENST00000219251.13,ENST00000602320.1,ENST00000602382.5,ENST00000602423.1,ENST00000602519.1,ENST00000602622.5,ENST00000602656.1,ENST00000602780.1,ENST00000602821.1,ENST00000602850.5,ENST00000602860.5,ENST00000602945.5,ENST00000620338.4,ENST00000620761.6		ENSG00000102977
0.112452	-0.735302	0.62285	ENSG00000130234.13	+	Cluster -17350	Down SKOV-3	0.818801	0.0383534	ACE2	protein_coding	ENST00000252519.8,ENST00000427411.2,ENST00000471548.5,ENST00000473851.1,ENST00000677282.1,ENST00000678046.1,ENST00000678073.1,ENST00000679162.1,ENST00000679212.1,ENST00000679278.1,ENST00000680121.1		ENSG00000130234
1.30869	-0.458196	-0.850498	ENSG00000177076.6	+	Cluster -17355	Down cancer	6.39975	3.19489e-06	ACER2	protein_coding	ENST00000340967.3		ENSG00000177076
0.815772	0.32777	-1.14354	ENSG00000078124.13	+	Cluster -17340	Down PEO-4	2.76143	0.00031693	ACER3	protein_coding	ENST00000278544.9,ENST00000525194.5,ENST00000525325.1,ENST00000525861.5,ENST00000526597.5,ENST00000527508.2,ENST00000530182.6,ENST00000530334.6,ENST00000530921.1,ENST00000531352.5,ENST00000531461.5,ENST00000532485.6,ENST00000533873.1,ENST00000534206.5,ENST00000679611.1,ENST00000679754.1,ENST00000679759.1,ENST00000679813.1,ENST00000679866.1,ENST00000679924.1,ENST00000680164.1,ENST00000680351.1,ENS…		ENSG00000078124
0.431186	-1.04079	0.609601	ENSG00000087085.16	+	Cluster -17350	Down SKOV-3	1.7744	0.00280259	ACHE	protein_coding	ENST00000241069.11,ENST00000302913.8,ENST00000411582.4,ENST00000412389.5,ENST00000419336.6,ENST00000426415.5,ENST00000428317.7,ENST00000430554.1,ENST00000440755.5,ENST00000441605.2,ENST00000442452.1,ENST00000445236.3,ENST00000454485.5,ENST00000651875.1		ENSG00000087085
1.12368	-1.10924	-0.0144452	ENSG00000100813.15	+	Cluster -17347	Down cancer	4.63449	2.01005e-05	ACIN1	protein_coding	ENST00000262710.5,ENST00000338631.10,ENST00000357481.6,ENST00000397341.7,ENST00000457657.5,ENST00000473758.5,ENST00000553501.1,ENST00000553721.5,ENST00000553790.5,ENST00000554680.5,ENST00000554708.1,ENST00000554979.1,ENST00000555053.5,ENST00000555352.2,ENST00000555395.1,ENST00000555478.5,ENST00000555566.1,ENST00000555807.1,ENST00000556052.1,ENST00000557039.1,ENST00000557432.2,ENST00000557515.5,EN…		ENSG00000100813
0.657356	0.620051	-1.27741	ENSG00000144476.6	+	Cluster -17344	Down PEO-4	4.31924	2.04193e-05	ACKR3	protein_coding	ENST00000272928.4,ENST00000447924.1		ENSG00000144476
1.2162	-1.02949	-0.186712	ENSG00000129048.7	+	Cluster -17347	Down cancer	5.37057	1.40007e-06	ACKR4	protein_coding	ENST00000249887.3,ENST00000509820.1		ENSG00000129048
1.07575	0.0758211	-1.15157	ENSG00000131473.17	+	Cluster -17326	Down cancer	4.60288	2.06186e-05	ACLY	protein_coding	ENST00000352035.7,ENST00000353196.5,ENST00000393896.6,ENST00000537919.5,ENST00000588547.1,ENST00000588779.1,ENST00000590151.5,ENST00000590735.1,ENST00000590770.5,ENST00000592970.1		ENSG00000131473
1.208	-0.183405	-1.0246	ENSG00000122729.19	+	Cluster -17355	Down cancer	5.05237	1.35287e-05	ACO1	protein_coding	ENST00000309951.8,ENST00000379923.5,ENST00000541043.5		ENSG00000122729
0.739883	0.470925	-1.21081	ENSG00000100412.17	+	Cluster -17340	Down PEO-4	3.27483	0.00011606	ACO2	protein_coding	ENST00000216254.9,ENST00000396512.3,ENST00000466237.2,ENST00000471094.1,ENST00000478010.1,ENST00000482208.1,ENST00000676664.1,ENST00000676714.1,ENST00000676748.1,ENST00000676792.1,ENST00000676822.1,ENST00000676883.1,ENST00000676959.1,ENST00000677007.1,ENST00000677153.1,ENST00000677427.1,ENST00000677492.1,ENST00000677516.1,ENST00000677532.1,ENST00000677554.1,ENST00000677698.1,ENST00000678269.1,ENS…		ENSG00000100412
-0.176177	-0.998836	1.17501	ENSG00000162390.18	+	Cluster -17358	Up PEO-4	4.0817	2.64431e-05	ACOT11	protein_coding	ENST00000343744.7,ENST00000371316.3,ENST00000479837.1,ENST00000481208.5,ENST00000498228.1		ENSG00000162390
0.925454	0.184658	-1.11011	ENSG00000112304.11	+	Cluster -17326	Down cancer	2.88902	0.000250943	ACOT13	protein_coding	ENST00000230048.5,ENST00000476436.1,ENST00000537591.5		ENSG00000112304
1.18305	-0.339898	-0.843156	ENSG00000119673.16	+	Cluster -17355	Down cancer	3.24022	0.000121932	ACOT2	protein_coding	ENST00000238651.10,ENST00000538782.2,ENST00000557857.1,ENST00000613168.1		ENSG00000119673
0.892521	0.33415	-1.22667	ENSG00000177465.5	+	Cluster -17340	Down PEO-4	4.10251	2.28236e-05	ACOT4	protein_coding	ENST00000326303.5		ENSG00000177465
0.65095	0.637694	-1.28864	ENSG00000097021.20	+	Cluster -17344	Down PEO-4	4.61708	1.99393e-05	ACOT7	protein_coding	ENST00000361521.9,ENST00000377842.7,ENST00000377845.7,ENST00000377855.6,ENST00000377860.8,ENST00000418124.5,ENST00000473466.2,ENST00000481175.1,ENST00000545482.5,ENST00000608083.5		ENSG00000097021
0.991205	-0.706477	-0.284728	ENSG00000101473.17	+	Cluster -17347	Down cancer	1.64142	0.00392585	ACOT8	protein_coding	ENST00000217455.9,ENST00000426915.1,ENST00000457981.5,ENST00000461272.5,ENST00000481938.5,ENST00000483141.1,ENST00000484783.1,ENST00000484975.5,ENST00000486165.5,ENST00000487205.5,ENST00000488679.5,ENST00000493118.5,ENST00000652771.1		ENSG00000101473
1.18327	-0.119771	-1.0635	ENSG00000123130.17	+	Cluster -17355	Down cancer	5.07902	1.14976e-05	ACOT9	protein_coding	ENST00000336430.11,ENST00000379295.5,ENST00000379297.5,ENST00000379303.10,ENST00000449612.2,ENST00000473710.5,ENST00000492081.1,ENST00000494361.5		ENSG00000123130
-0.91144	-0.253271	1.16471	ENSG00000161533.12	+	Cluster -17358	Up PEO-4	3.33719	0.000109049	ACOX1	protein_coding	ENST00000293217.10,ENST00000301608.8,ENST00000572047.5,ENST00000573078.5,ENST00000576743.1,ENST00000587927.5,ENST00000588176.5,ENST00000588968.5,ENST00000589301.1,ENST00000589744.1,ENST00000591857.5,ENST00000591963.1,ENST00000592329.1		ENSG00000161533
-0.979664	0.665064	0.3146	ENSG00000168306.13	+	Cluster -17329	Up cancer	1.5425	0.00504205	ACOX2	protein_coding	ENST00000302819.10,ENST00000459701.6,ENST00000459888.1,ENST00000460921.1,ENST00000466689.1,ENST00000466810.5,ENST00000467738.1,ENST00000474098.1,ENST00000475143.5,ENST00000480791.1,ENST00000481527.5,ENST00000489472.1,ENST00000492530.1		ENSG00000168306
0.278837	-1.05908	0.780242	ENSG00000153093.20	+	Cluster -17350	Down SKOV-3	2.09413	0.00132229	ACOXL	protein_coding	ENST00000340561.8,ENST00000389811.8,ENST00000417074.5,ENST00000433706.5,ENST00000439055.6,ENST00000441974.1,ENST00000443586.5,ENST00000448863.1,ENST00000461340.1,ENST00000496981.1,ENST00000676595.1		ENSG00000153093
0.13588	0.794278	-0.930158	ENSG00000143727.16	+	Cluster -17360	Up SKOV-3	1.56376	0.00476283	ACP1	protein_coding	ENST00000272065.10,ENST00000272067.10,ENST00000405233.5,ENST00000405364.2,ENST00000407983.7,ENST00000413140.5,ENST00000439645.6,ENST00000442386.5,ENST00000453390.5,ENST00000463831.1,ENST00000480874.5,ENST00000484125.1,ENST00000484464.5		ENSG00000143727
0.959452	0.248252	-1.2077	ENSG00000134575.13	+	Cluster -17340	Down PEO-4	4.27046	2.06112e-05	ACP2	protein_coding	ENST00000256997.9,ENST00000527256.7,ENST00000529444.7,ENST00000533929.7,ENST00000671941.1,ENST00000672073.1,ENST00000672075.1,ENST00000672166.1,ENST00000672351.1,ENST00000672636.2,ENST00000672728.1,ENST00000672787.1,ENST00000673184.1,ENST00000673511.1,ENST00000673562.1,ENST00000673604.1		ENSG00000134575
0.484217	-1.05764	0.573422	ENSG00000142513.6	+	Cluster -17350	Down SKOV-3	1.8482	0.00236789	ACP4	protein_coding	ENST00000270593.2		ENSG00000142513
0.924378	-1.27397	0.349588	ENSG00000102575.13	+	Cluster -17333	Down SKOV-3	5.68036	1.76835e-06	ACP5	protein_coding	ENST00000218758.9,ENST00000412435.6,ENST00000588079.1,ENST00000588524.5,ENST00000588625.1,ENST00000589792.5,ENST00000590420.1,ENST00000590832.1,ENST00000591319.1,ENST00000592659.1,ENST00000592828.6,ENST00000648477.1,ENST00000649386.1		ENSG00000102575
-0.421062	-0.830468	1.25153	ENSG00000111644.8	+	Cluster -17358	Up PEO-4	4.22408	2.15203e-05	ACRBP	protein_coding	ENST00000229243.7,ENST00000414226.6,ENST00000535884.5,ENST00000536350.5,ENST00000538524.1,ENST00000540513.1,ENST00000542357.1,ENST00000544352.1,ENST00000546114.1		ENSG00000111644
1.09236	-0.414535	-0.677823	ENSG00000134940.14	+	Cluster -17355	Down cancer	2.12837	0.00122357	ACRV1	protein_coding	ENST00000315608.7,ENST00000527795.1,ENST00000530048.5,ENST00000533904.6		ENSG00000134940
-0.622279	0.910297	-0.288018	ENSG00000103740.10	+	Cluster -17360	Up SKOV-3	1.24926	0.0109086	ACSBG1	protein_coding	ENST00000258873.9,ENST00000557935.1,ENST00000558130.1,ENST00000558301.5,ENST00000558728.1,ENST00000558793.1,ENST00000558828.5,ENST00000559114.5,ENST00000559241.5,ENST00000559707.5,ENST00000559713.1,ENST00000560124.5,ENST00000560183.1,ENST00000560817.5		ENSG00000103740
0.387341	-1.24521	0.857865	ENSG00000167107.13	+	Cluster -17350	Down SKOV-3	4.24394	2.17468e-05	ACSF2	protein_coding	ENST00000300441.9,ENST00000427954.6,ENST00000502667.5,ENST00000503295.1,ENST00000503387.1,ENST00000503408.5,ENST00000504392.5,ENST00000504945.1,ENST00000506052.1,ENST00000506085.5,ENST00000506582.5,ENST00000507769.1,ENST00000507792.1,ENST00000508245.5,ENST00000508734.1,ENST00000509806.1,ENST00000510262.1,ENST00000510410.5,ENST00000511147.1,ENST00000511288.1,ENST00000512119.5,ENST00000512537.1,ENS…		ENSG00000167107
0.865603	0.33306	-1.19866	ENSG00000176715.17	+	Cluster -17340	Down PEO-4	3.52452	7.68748e-05	ACSF3	protein_coding	ENST00000317447.9,ENST00000378345.8,ENST00000393145.5,ENST00000406948.7,ENST00000535176.1,ENST00000537116.5,ENST00000537155.1,ENST00000537290.5,ENST00000537895.5,ENST00000538340.5,ENST00000540697.5,ENST00000541755.2,ENST00000542688.5,ENST00000543676.1,ENST00000544543.5,ENST00000562204.1,ENST00000562750.1,ENST00000614302.5,ENST00000649953.1		ENSG00000176715
-0.185517	1.20112	-1.0156	ENSG00000151726.15	+	Cluster -17360	Up SKOV-3	4.75427	1.40187e-05	ACSL1	protein_coding	ENST00000281455.7,ENST00000454703.6,ENST00000503407.5,ENST00000504342.5,ENST00000504900.5,ENST00000505492.1,ENST00000506733.5,ENST00000507295.5,ENST00000513001.5,ENST00000513317.5,ENST00000515030.5		ENSG00000151726
0.819723	0.439472	-1.2592	ENSG00000123983.15	+	Cluster -17340	Down PEO-4	4.33422	2.05542e-05	ACSL3	protein_coding	ENST00000357430.8,ENST00000392066.7,ENST00000407441.5,ENST00000413316.1,ENST00000421680.2,ENST00000463813.1,ENST00000474422.1,ENST00000495541.1,ENST00000535678.2,ENST00000540115.1,ENST00000542810.1,ENST00000679514.1,ENST00000679541.1,ENST00000679545.1,ENST00000679546.1,ENST00000679558.1,ENST00000679932.1,ENST00000680100.1,ENST00000680147.1,ENST00000680251.1,ENST00000680382.1,ENST00000680395.1,ENS…		ENSG00000123983
1.24611	-0.209625	-1.03649	ENSG00000068366.21	+	Cluster -17355	Down cancer	6.93902	5.01882e-06	ACSL4	protein_coding	ENST00000340800.7,ENST00000348502.10,ENST00000439581.1,ENST00000469796.7,ENST00000502391.6,ENST00000504383.1,ENST00000505075.1,ENST00000505855.1,ENST00000508092.5,ENST00000514500.1,ENST00000671846.1,ENST00000672282.1,ENST00000672401.1,ENST00000673016.1,ENST00000682031.1,ENST00000683559.1,ENST00000684030.1,ENST00000684414.1		ENSG00000068366
-1.06753	-0.122016	1.18955	ENSG00000197142.11	+	Cluster -17345	Up PEO-4	5.32324	1.35547e-06	ACSL5	protein_coding	ENST00000354273.5,ENST00000354655.9,ENST00000356116.6,ENST00000393081.6,ENST00000433418.6,ENST00000467340.1,ENST00000495539.5,ENST00000496328.1		ENSG00000197142
-1.09967	-0.0640908	1.16376	ENSG00000005187.12	+	Cluster -17345	Up PEO-4	5.30353	1.33735e-06	ACSM3	protein_coding	ENST00000289416.10,ENST00000440284.6,ENST00000501740.6,ENST00000561499.1,ENST00000561584.5,ENST00000561795.5,ENST00000562251.5,ENST00000563914.1,ENST00000564701.1,ENST00000567006.1,ENST00000567387.5,ENST00000567711.1,ENST00000568235.5,ENST00000569141.1,ENST00000614721.1		ENSG00000005187
-1.25476	0.381697	0.873059	ENSG00000154930.15	+	Cluster -17346	Up cancer	4.55285	2.08812e-05	ACSS1	protein_coding	ENST00000323482.9,ENST00000376726.3,ENST00000432802.6,ENST00000484396.1,ENST00000537502.5		ENSG00000154930
-0.60749	1.13898	-0.531487	ENSG00000131069.20	+	Cluster -17360	Up SKOV-3	2.41014	0.000643791	ACSS2	protein_coding	ENST00000253382.5,ENST00000360596.7,ENST00000461051.1,ENST00000464399.2,ENST00000467019.5,ENST00000468550.6,ENST00000470315.1,ENST00000473172.5,ENST00000475459.6,ENST00000476922.5,ENST00000477932.5,ENST00000480274.1,ENST00000480978.5,ENST00000481284.5,ENST00000481971.5,ENST00000484354.1,ENST00000488172.5,ENST00000490046.1,ENST00000490464.1,ENST00000491533.5,ENST00000493250.1,ENST00000493805.6,ENS…		ENSG00000131069
-0.113938	-1.08431	1.19825	ENSG00000111058.8	+	Cluster -17358	Up PEO-4	6.03334	2.35849e-06	ACSS3	protein_coding	ENST00000261206.7,ENST00000546664.2,ENST00000548058.6,ENST00000548324.5,ENST00000548387.1,ENST00000549175.1,ENST00000551745.1,ENST00000616449.1,ENST00000650935.1,ENST00000651903.1		ENSG00000111058
1.24328	-0.912617	-0.330664	ENSG00000107796.13	+	Cluster -17347	Down cancer	4.59432	2.13812e-05	ACTA2	protein_coding	ENST00000224784.10,ENST00000415557.1,ENST00000458159.5,ENST00000480297.5,ENST00000482085.1,ENST00000488967.5		ENSG00000107796
1.1928	-1.00881	-0.183992	ENSG00000180139.11	+	Cluster -17347	Down cancer	4.49515	2.08835e-05	ACTA2-AS1	lncRNA	ENST00000437930.4,ENST00000596007.1,ENST00000625277.1,ENST00000627669.1		ENSG00000180139
1.09351	0.067431	-1.16094	ENSG00000075624.17	+	Cluster -17326	Down cancer	5.10394	1.16754e-05	ACTB	protein_coding	ENST00000414620.1,ENST00000417101.2,ENST00000425660.5,ENST00000432588.6,ENST00000443528.5,ENST00000462494.5,ENST00000464611.1,ENST00000473257.3,ENST00000477812.2,ENST00000480301.1,ENST00000484841.6,ENST00000493945.6,ENST00000642480.2,ENST00000645025.1,ENST00000645576.1,ENST00000646584.1,ENST00000646664.1,ENST00000647275.1,ENST00000674681.1,ENST00000675515.1,ENST00000676189.1,ENST00000676319.1,ENS…		ENSG00000075624
1.2783	-0.577853	-0.700447	ENSG00000169067.4	+	Cluster -17355	Down cancer	4.38674	2.11961e-05	ACTBL2	protein_coding	ENST00000423391.3		ENSG00000169067
1.00896	-0.774599	-0.234356	ENSG00000286676.1	+	Cluster -17347	Down cancer	1.83188	0.00245478	ACTBP4	processed_pseudogene	ENST00000660293.1		ENSG00000286676
-1.17711	0.324754	0.852354	ENSG00000184009.13	+	Cluster -17346	Up cancer	3.20876	0.00012979	ACTG1	protein_coding	ENST00000570382.2,ENST00000571691.6,ENST00000571721.6,ENST00000572105.7,ENST00000573283.7,ENST00000574671.6,ENST00000575087.5,ENST00000575659.6,ENST00000575842.5,ENST00000575994.6,ENST00000576209.5,ENST00000576214.3,ENST00000576544.6,ENST00000576917.5,ENST00000615544.5,ENST00000644774.2,ENST00000679410.1,ENST00000679480.1,ENST00000679535.1,ENST00000679778.1,ENST00000680227.1,ENST00000680727.1,ENS…		ENSG00000184009
-0.413857	-0.773729	1.18759	ENSG00000178631.7	+	Cluster -17358	Up PEO-4	3.07657	0.000167548	ACTG1P1	processed_pseudogene	ENST00000415794.1		ENSG00000178631
0.425008	-0.841997	0.416989	ENSG00000230581.2	+	Cluster -17350	Down SKOV-3	0.955524	0.0253032	ACTG1P14	processed_pseudogene	ENST00000446382.2		ENSG00000230581
0.730754	0.283183	-1.01394	ENSG00000241547.1	+	Cluster -17340	Down PEO-4	1.77704	0.00278575	ACTG1P20	processed_pseudogene	ENST00000486001.1		ENSG00000241547
1.15565	-1.0884	-0.0672504	ENSG00000234996.4	+	Cluster -17347	Down cancer	4.8892	1.51783e-05	ACTG1P25	transcribed_processed_pseudogene	ENST00000438944.1,ENST00000456105.2		ENSG00000234996
0.786006	-0.0983577	-0.687649	ENSG00000215388.3	+	Cluster -17355	Down cancer	0.998723	0.0222688	ACTG1P3	processed_pseudogene	ENST00000431775.1		ENSG00000215388
0.0124365	-1.14683	1.1344	ENSG00000288649.2	+	Cluster -17358	Up PEO-4	5.71402	1.81488e-06	ACTL10	protein_coding	ENST00000677665.1		ENSG00000288649
1.01083	0.158849	-1.16968	ENSG00000136518.17	+	Cluster -17326	Down cancer	4.11534	2.2932e-05	ACTL6A	protein_coding	ENST00000392662.5,ENST00000429709.7,ENST00000450518.6,ENST00000461125.1,ENST00000467383.1,ENST00000467615.5,ENST00000468767.6,ENST00000479056.1,ENST00000484312.1,ENST00000486471.1,ENST00000487978.5,ENST00000490364.1,ENST00000491202.5,ENST00000494843.5		ENSG00000136518
0.958034	0.303739	-1.26177	ENSG00000072110.16	+	Cluster -17340	Down PEO-4	5.71293	1.81324e-06	ACTN1	protein_coding	ENST00000193403.10,ENST00000376839.7,ENST00000394419.9,ENST00000438964.6,ENST00000538545.6,ENST00000544964.6,ENST00000553290.1,ENST00000553370.5,ENST00000553659.1,ENST00000553779.5,ENST00000553882.2,ENST00000554158.1,ENST00000554508.6,ENST00000555075.5,ENST00000555616.5,ENST00000556083.1,ENST00000556203.1,ENST00000556343.1,ENST00000556432.1,ENST00000556433.5,ENST00000556571.1,ENST00000679147.1,EN…		ENSG00000072110
0.529006	0.703921	-1.23293	ENSG00000130402.13	+	Cluster -17344	Down PEO-4	3.51792	7.77235e-05	ACTN4	protein_coding	ENST00000252699.7,ENST00000390009.7,ENST00000424234.7,ENST00000440400.2,ENST00000477174.1,ENST00000489451.1,ENST00000495553.1,ENST00000497637.5,ENST00000588618.5,ENST00000589528.1		ENSG00000130402
0.950806	0.0461847	-0.99699	ENSG00000131966.14	+	Cluster -17326	Down cancer	2.29497	0.000850734	ACTR10	protein_coding	ENST00000254286.9,ENST00000545307.6,ENST00000553907.1,ENST00000554402.6,ENST00000554642.1,ENST00000554790.5,ENST00000555229.5,ENST00000555337.5,ENST00000555965.1,ENST00000556243.5,ENST00000556312.5,ENST00000556449.5,ENST00000556694.5,ENST00000556748.5,ENST00000557583.1,ENST00000557711.5		ENSG00000131966
1.30435	-0.647655	-0.656698	ENSG00000138107.13	+	Cluster -17355	Down cancer	5.14247	9.58371e-06	ACTR1A	protein_coding	ENST00000369905.9,ENST00000470322.5,ENST00000480947.1,ENST00000481044.6,ENST00000487599.1,ENST00000494549.1,ENST00000636707.1		ENSG00000138107
0.532683	0.648253	-1.18094	ENSG00000115073.8	+	Cluster -17344	Down PEO-4	2.81466	0.000285825	ACTR1B	protein_coding	ENST00000289228.7,ENST00000451664.1,ENST00000460427.2		ENSG00000115073
0.313196	0.898415	-1.21161	ENSG00000138071.15	+	Cluster -17344	Down PEO-4	3.88472	3.88121e-05	ACTR2	protein_coding	ENST00000260641.10,ENST00000377982.8,ENST00000471552.5,ENST00000476840.5		ENSG00000138071
0.390139	0.848725	-1.23886	ENSG00000115091.12	+	Cluster -17344	Down PEO-4	4.07004	2.63031e-05	ACTR3	protein_coding	ENST00000263238.7,ENST00000415792.5,ENST00000443297.5,ENST00000446821.5,ENST00000478928.1,ENST00000484165.1,ENST00000489779.1,ENST00000535589.3		ENSG00000115091
-0.267869	1.13491	-0.867044	ENSG00000228857.3	+	Cluster -17360	Up SKOV-3	2.85392	0.000267503	ACTR3-AS1	lncRNA	ENST00000420579.1,ENST00000446401.1,ENST00000687580.1,ENST00000689404.1		ENSG00000228857
-0.777694	-0.322424	1.10012	ENSG00000133627.18	+	Cluster -17358	Up PEO-4	2.33885	0.000755937	ACTR3B	protein_coding	ENST00000256001.13,ENST00000377776.7,ENST00000397282.2,ENST00000479402.1,ENST00000488782.1		ENSG00000133627
0.509831	-1.13569	0.625864	ENSG00000106526.11	+	Cluster -17350	Down SKOV-3	2.39228	0.000667907	ACTR3C	protein_coding	ENST00000252071.8,ENST00000477367.1,ENST00000477871.1,ENST00000478393.5,ENST00000539352.5,ENST00000613959.1,ENST00000683684.1		ENSG00000106526
0.516647	0.293753	-0.8104	ENSG00000101442.10	+	Cluster -17340	Down PEO-4	0.894484	0.0304095	ACTR5	protein_coding	ENST00000243903.6		ENSG00000101442
0.839081	0.283611	-1.12269	ENSG00000075089.10	+	Cluster -17340	Down PEO-4	2.65996	0.000394051	ACTR6	protein_coding	ENST00000188312.7,ENST00000546902.5,ENST00000547458.5,ENST00000548180.5,ENST00000549977.5,ENST00000550813.5,ENST00000551440.1,ENST00000551517.5,ENST00000551617.1,ENST00000551652.5,ENST00000552064.5,ENST00000552376.5,ENST00000553038.5		ENSG00000075089
0.600806	0.675896	-1.2767	ENSG00000113812.14	+	Cluster -17344	Down PEO-4	4.31548	2.03859e-05	ACTR8	protein_coding	ENST00000335754.8,ENST00000482349.5,ENST00000486794.1,ENST00000488802.1,ENST00000495993.1,ENST00000498740.1		ENSG00000113812
0.538513	0.795596	-1.33411	ENSG00000184378.3	+	Cluster -17344	Down PEO-4	7.94499	0	ACTRT3	protein_coding	ENST00000330368.3		ENSG00000184378
1.15413	-0.548615	-0.60552	ENSG00000115170.16	+	Cluster -17355	Down cancer	2.53833	0.000491482	ACVR1	protein_coding	ENST00000263640.7,ENST00000409283.6,ENST00000410057.6,ENST00000412025.5,ENST00000413751.1,ENST00000424669.6,ENST00000434821.7,ENST00000440523.5,ENST00000487456.1,ENST00000539637.6,ENST00000672582.1,ENST00000673324.1,ENST00000681995.1,ENST00000682025.1,ENST00000682300.1,ENST00000682690.1,ENST00000683404.1,ENST00000683426.1,ENST00000683441.1,ENST00000683487.1,ENST00000683514.1,ENST00000683820.1,ENS…		ENSG00000115170
1.23533	-0.33054	-0.904787	ENSG00000135503.13	+	Cluster -17355	Down cancer	4.35572	2.07831e-05	ACVR1B	protein_coding	ENST00000257963.9,ENST00000415850.6,ENST00000426655.6,ENST00000536420.5,ENST00000541224.5,ENST00000542485.1,ENST00000563121.1		ENSG00000135503
-0.751135	0.171592	0.579543	ENSG00000123612.16	+	Cluster -17345	Up PEO-4	0.806157	0.0398751	ACVR1C	protein_coding	ENST00000243349.13,ENST00000335450.7,ENST00000348328.9,ENST00000409680.7		ENSG00000123612
-0.699958	-0.118519	0.818477	ENSG00000121989.15	+	Cluster -17345	Up PEO-4	1.08786	0.0172168	ACVR2A	protein_coding	ENST00000241416.12,ENST00000404590.1,ENST00000462659.1,ENST00000465329.1,ENST00000487959.5,ENST00000495775.1,ENST00000535787.5		ENSG00000121989
-0.0418105	-1.12568	1.16749	ENSG00000114739.14	+	Cluster -17358	Up PEO-4	6.15253	2.59909e-06	ACVR2B	protein_coding	ENST00000352511.5,ENST00000461232.1,ENST00000465020.5		ENSG00000114739
-0.743968	-0.588652	1.33262	ENSG00000229589.1	+	Cluster -17358	Up PEO-4	7.06218	0	ACVR2B-AS1	lncRNA	ENST00000441531.1		ENSG00000229589
0.370215	0.831018	-1.20123	ENSG00000139567.13	+	Cluster -17344	Down PEO-4	3.4139	9.54436e-05	ACVRL1	protein_coding	ENST00000388922.9,ENST00000419526.6,ENST00000547400.5,ENST00000547632.1,ENST00000550084.1,ENST00000550683.5,ENST00000551576.5,ENST00000552678.1		ENSG00000139567
1.26675	-0.46643	-0.800322	ENSG00000119640.9	+	Cluster -17355	Down cancer	4.41471	2.07533e-05	ACYP1	protein_coding	ENST00000238618.8,ENST00000357971.7,ENST00000553302.1,ENST00000555135.1,ENST00000555463.1,ENST00000555694.5		ENSG00000119640
-0.374895	1.19715	-0.82225	ENSG00000170634.13	+	Cluster -17360	Up SKOV-3	3.33085	0.000110121	ACYP2	protein_coding	ENST00000303536.8,ENST00000394666.7,ENST00000406041.5,ENST00000422521.2,ENST00000458030.3,ENST00000494922.6,ENST00000606082.5,ENST00000606865.1,ENST00000607452.6		ENSG00000170634
0.347875	0.701101	-1.04898	ENSG00000196839.13	+	Cluster -17344	Down PEO-4	1.90582	0.00207428	ADA	protein_coding	ENST00000372874.9,ENST00000464097.5,ENST00000492931.5,ENST00000535573.1,ENST00000536076.1,ENST00000536532.5,ENST00000537820.1,ENST00000539235.5,ENST00000545776.5		ENSG00000196839
1.12961	-0.21038	-0.919234	ENSG00000168803.16	+	Cluster -17355	Down cancer	3.02572	0.000183707	ADAL	protein_coding	ENST00000389651.8,ENST00000422466.6,ENST00000428046.7,ENST00000562188.7,ENST00000563551.1,ENST00000565555.1,ENST00000566154.1,ENST00000610420.4		ENSG00000168803
-0.354459	1.07368	-0.71922	ENSG00000137845.15	+	Cluster -17360	Up SKOV-3	2.06842	0.00141025	ADAM10	protein_coding	ENST00000260408.8,ENST00000396136.6,ENST00000402627.5,ENST00000439637.5,ENST00000461408.2,ENST00000462061.1,ENST00000470269.5,ENST00000475898.1,ENST00000481164.1,ENST00000482945.5,ENST00000497846.5,ENST00000558004.1,ENST00000558733.5,ENST00000559053.1,ENST00000560608.5,ENST00000561149.1,ENST00000561288.1		ENSG00000137845
1.11835	-1.11905	0.00070392	ENSG00000073670.14	+	Cluster -17347	Down cancer	4.70969	1.91126e-05	ADAM11	protein_coding	ENST00000200557.11,ENST00000355638.8,ENST00000535346.5,ENST00000587773.1,ENST00000588363.1		ENSG00000073670
-0.706494	1.26862	-0.562122	ENSG00000148848.15	+	Cluster -17360	Up SKOV-3	4.17052	2.15961e-05	ADAM12	protein_coding	ENST00000368676.8,ENST00000368679.8,ENST00000448723.2,ENST00000467145.1,ENST00000482291.1,ENST00000485388.2,ENST00000494661.1		ENSG00000148848
1.21929	-0.76826	-0.451032	ENSG00000143537.14	+	Cluster -17355	Down cancer	3.45392	8.91596e-05	ADAM15	protein_coding	ENST00000271836.10,ENST00000355956.6,ENST00000356955.7,ENST00000359280.8,ENST00000360674.8,ENST00000368412.7,ENST00000368413.5,ENST00000447332.3,ENST00000449910.6,ENST00000461234.5,ENST00000461564.6,ENST00000462116.5,ENST00000464824.2,ENST00000468053.1,ENST00000470779.1,ENST00000472434.5,ENST00000473905.6,ENST00000474709.5,ENST00000477533.5,ENST00000480331.5,ENST00000485346.6,ENST00000487956.6,EN…		ENSG00000143537
1.07523	0.135381	-1.21062	ENSG00000135074.16	+	Cluster -17326	Down cancer	6.29152	2.9304e-06	ADAM19	protein_coding	ENST00000257527.9,ENST00000517374.5,ENST00000517905.1,ENST00000517951.5,ENST00000519752.1		ENSG00000135074
1.00402	-0.763995	-0.240026	ENSG00000226469.1	+	Cluster -17347	Down cancer	1.78959	0.00270941	ADAM1B	unitary_pseudogene	ENST00000454683.1		ENSG00000226469
-0.81664	0.626665	0.189975	ENSG00000134007.5	+	Cluster -17329	Up cancer	0.993234	0.0226621	ADAM20	protein_coding	ENST00000256389.5,ENST00000652041.1		ENSG00000134007
0.287702	-1.27882	0.991121	ENSG00000139985.8	+	Cluster -17350	Down SKOV-3	7.85044	0	ADAM21	protein_coding	ENST00000603540.2,ENST00000679631.1		ENSG00000139985
0.97388	-0.0122095	-0.961671	ENSG00000008277.15	+	Cluster -17326	Down cancer	2.23439	0.000965528	ADAM22	protein_coding	ENST00000265727.11,ENST00000398201.8,ENST00000398203.8,ENST00000398204.8,ENST00000398209.7,ENST00000412441.5,ENST00000413139.2,ENST00000426930.5,ENST00000439864.5,ENST00000476330.1,ENST00000478920.1,ENST00000682337.1,ENST00000683525.1,ENST00000684002.1		ENSG00000008277
1.07563	0.0561899	-1.13182	ENSG00000114948.13	+	Cluster -17326	Down cancer	4.27302	2.06516e-05	ADAM23	protein_coding	ENST00000264377.8,ENST00000374415.7,ENST00000444281.1		ENSG00000114948
-0.84914	-0.435938	1.28508	ENSG00000197140.15	+	Cluster -17358	Up PEO-4	5.24855	3.87597e-06	ADAM32	protein_coding	ENST00000379907.9,ENST00000399831.7,ENST00000437682.6,ENST00000517416.1,ENST00000518259.1,ENST00000519315.5,ENST00000520691.5,ENST00000521741.5,ENST00000522506.5,ENST00000523400.5,ENST00000524303.5		ENSG00000197140
0.0114044	-1.03401	1.0226	ENSG00000151651.16	+	Cluster -17350	Down SKOV-3	2.86459	0.000261152	ADAM8	protein_coding	ENST00000415217.7,ENST00000445355.8,ENST00000463298.5,ENST00000468964.1,ENST00000485491.6,ENST00000486609.1,ENST00000537099.5,ENST00000559018.1,ENST00000559180.1,ENST00000560135.5,ENST00000561175.1		ENSG00000151651
1.04828	0.131211	-1.17949	ENSG00000168615.13	+	Cluster -17326	Down cancer	4.74427	1.39665e-05	ADAM9	protein_coding	ENST00000379917.7,ENST00000463437.3,ENST00000466936.5,ENST00000468065.5,ENST00000481058.2,ENST00000481513.5,ENST00000481873.7,ENST00000484143.2,ENST00000487273.7,ENST00000676489.1,ENST00000676617.1,ENST00000676643.1,ENST00000676669.1,ENST00000676765.1,ENST00000676919.1,ENST00000676936.1,ENST00000677004.1,ENST00000677137.1,ENST00000677165.1,ENST00000677359.1,ENST00000677582.1,ENST00000677908.1,ENS…		ENSG00000168615
0.0222895	-1.12429	1.102	ENSG00000154734.16	+	Cluster -17358	Up PEO-4	4.52806	2.05677e-05	ADAMTS1	protein_coding	ENST00000284984.8,ENST00000451462.6,ENST00000464589.1,ENST00000492656.1,ENST00000517777.6,ENST00000676955.1,ENST00000677958.1,ENST00000678221.1,ENST00000679152.1,ENST00000679316.1		ENSG00000154734
-0.00754765	-1.12393	1.13148	ENSG00000142303.14	+	Cluster -17358	Up PEO-4	5.05996	1.36093e-05	ADAMTS10	protein_coding	ENST00000270328.8,ENST00000593534.1,ENST00000593826.1,ENST00000593913.5,ENST00000595838.5,ENST00000596236.5,ENST00000596466.2,ENST00000596709.5,ENST00000596851.5,ENST00000596911.5,ENST00000597188.6,ENST00000601163.1,ENST00000601872.1,ENST00000603221.5		ENSG00000142303
1.26332	-1.00992	-0.2534	ENSG00000151388.11	+	Cluster -17347	Down cancer	7.17817	0	ADAMTS12	protein_coding	ENST00000352040.7,ENST00000504582.5,ENST00000504830.6,ENST00000506952.1,ENST00000509762.1,ENST00000515401.1		ENSG00000151388
1.08248	-0.619285	-0.463198	ENSG00000160323.19	+	Cluster -17355	Down cancer	2.01615	0.00159976	ADAMTS13	protein_coding	ENST00000355699.7,ENST00000356589.6,ENST00000371910.1,ENST00000371911.7,ENST00000371916.5,ENST00000371929.7,ENST00000474918.1,ENST00000485925.5,ENST00000495234.5		ENSG00000160323
-1.10404	0.676329	0.427711	ENSG00000138316.11	+	Cluster -17329	Up cancer	2.20313	0.00104089	ADAMTS14	protein_coding	ENST00000373207.2,ENST00000373208.5		ENSG00000138316
-1.28302	0.86499	0.418032	ENSG00000140470.15	+	Cluster -17329	Up cancer	5.31858	1.35089e-06	ADAMTS17	protein_coding	ENST00000268070.9,ENST00000378898.8,ENST00000557896.1,ENST00000558930.1,ENST00000558960.1,ENST00000559976.1,ENST00000560486.2,ENST00000561355.2,ENST00000568565.2		ENSG00000140470
1.21229	-0.856195	-0.3561	ENSG00000087116.16	+	Cluster -17347	Down cancer	3.67022	5.9885e-05	ADAMTS2	protein_coding	ENST00000251582.12,ENST00000274609.5,ENST00000518335.3,ENST00000522937.1,ENST00000523450.1		ENSG00000087116
0.847285	-1.30189	0.454602	ENSG00000156140.10	+	Cluster -17322	Down SKOV-3	5.95621	2.20872e-06	ADAMTS3	protein_coding	ENST00000286657.10,ENST00000505193.1,ENST00000511274.1,ENST00000622135.1		ENSG00000156140
1.32728	-0.48303	-0.844252	ENSG00000049192.15	+	Cluster -17355	Down cancer	8.16109	0	ADAMTS6	protein_coding	ENST00000314351.9,ENST00000381052.8,ENST00000381055.8,ENST00000417396.2,ENST00000464680.6,ENST00000470597.5,ENST00000502886.1,ENST00000504282.1		ENSG00000049192
1.19442	-0.925322	-0.269096	ENSG00000136378.15	+	Cluster -17347	Down cancer	3.79364	4.79616e-05	ADAMTS7	protein_coding	ENST00000388820.5,ENST00000565793.5,ENST00000566303.5,ENST00000568712.1,ENST00000569934.1		ENSG00000136378
-1.3314	0.726234	0.605163	ENSG00000163638.13	+	Cluster -17346	Up cancer	6.82367	4.55581e-06	ADAMTS9	protein_coding	ENST00000295903.8,ENST00000459780.1,ENST00000467119.1,ENST00000467257.5,ENST00000475557.5,ENST00000477180.1,ENST00000481060.2,ENST00000482490.5,ENST00000494004.1,ENST00000498707.5		ENSG00000163638
-0.648839	1.31389	-0.665047	ENSG00000156218.13	+	Cluster -17360	Up SKOV-3	5.55327	1.60578e-06	ADAMTSL3	protein_coding	ENST00000286744.10,ENST00000561483.5,ENST00000562296.5,ENST00000565653.1,ENST00000567476.1,ENST00000567663.1,ENST00000567716.1,ENST00000569510.5		ENSG00000156218
1.18261	-1.03838	-0.144235	ENSG00000143382.16	+	Cluster -17347	Down cancer	4.6677	1.95469e-05	ADAMTSL4	protein_coding	ENST00000271643.9,ENST00000369038.6,ENST00000369039.9,ENST00000369041.9,ENST00000483335.1,ENST00000489159.1,ENST00000674043.1,ENST00000674058.1		ENSG00000143382
-0.606779	-0.545348	1.15213	ENSG00000203804.5	+	Cluster -17358	Up PEO-4	2.52102	0.000507552	ADAMTSL4-AS1	lncRNA	ENST00000615012.1		ENSG00000203804
1.02918	0.115132	-1.14431	ENSG00000185761.11	+	Cluster -17326	Down cancer	3.93019	3.60198e-05	ADAMTSL5	protein_coding	ENST00000330475.9,ENST00000395467.6,ENST00000585700.5,ENST00000585804.2,ENST00000586272.5,ENST00000589839.2,ENST00000590090.1,ENST00000590440.5,ENST00000590562.5,ENST00000590682.2,ENST00000591077.2		ENSG00000185761
-1.24757	0.832785	0.414788	ENSG00000105963.15	+	Cluster -17329	Up cancer	4.15567	2.14621e-05	ADAP1	protein_coding	ENST00000265846.10,ENST00000435943.1,ENST00000437486.5,ENST00000446141.5,ENST00000449296.6,ENST00000453175.6,ENST00000453823.5,ENST00000454383.5,ENST00000463358.5,ENST00000477906.5,ENST00000478000.5,ENST00000481406.1,ENST00000488527.5,ENST00000495686.1,ENST00000495809.1,ENST00000539900.5,ENST00000611167.4,ENST00000617043.4,ENST00000649206.1		ENSG00000105963
-0.0650698	1.13805	-1.07298	ENSG00000184060.11	+	Cluster -17360	Up SKOV-3	4.33434	2.05618e-05	ADAP2	protein_coding	ENST00000330889.8,ENST00000470962.1,ENST00000480980.1,ENST00000580525.5,ENST00000580526.1,ENST00000581285.5,ENST00000581548.5,ENST00000583688.1,ENST00000584828.5,ENST00000584989.1,ENST00000585130.5		ENSG00000184060
1.22319	-0.82275	-0.400445	ENSG00000160710.18	+	Cluster -17347	Down cancer	3.68863	5.44034e-05	ADAR	protein_coding	ENST00000368471.8,ENST00000368474.9,ENST00000463920.5,ENST00000471068.2,ENST00000492630.2,ENST00000494866.1,ENST00000526905.2,ENST00000529168.2,ENST00000534279.1,ENST00000647682.2,ENST00000648231.2,ENST00000648311.1,ENST00000648714.2,ENST00000648871.1,ENST00000649021.1,ENST00000649022.2,ENST00000649042.1,ENST00000649408.2,ENST00000649724.1,ENST00000649749.1,ENST00000679375.1,ENST00000679465.1,ENS…		ENSG00000160710
1.00517	0.26989	-1.27506	ENSG00000197381.17	+	Cluster -17326	Down cancer	8.21815	0	ADARB1	protein_coding	ENST00000348831.9,ENST00000360697.4,ENST00000389861.7,ENST00000389863.8,ENST00000437626.5,ENST00000449478.1,ENST00000460734.5,ENST00000462214.5,ENST00000464215.2,ENST00000481022.1,ENST00000492414.5,ENST00000496664.5,ENST00000629643.2,ENST00000631642.1		ENSG00000197381
0.841301	0.452208	-1.29351	ENSG00000065457.11	+	Cluster -17340	Down PEO-4	5.50358	1.54859e-06	ADAT1	protein_coding	ENST00000307921.7,ENST00000562374.1,ENST00000564657.2,ENST00000565109.5,ENST00000566445.5,ENST00000566450.5,ENST00000567281.5,ENST00000568001.5,ENST00000568478.1,ENST00000568510.1		ENSG00000065457
0.793446	-1.16234	0.368894	ENSG00000189007.16	+	Cluster -17322	Down SKOV-3	2.86967	0.000259248	ADAT2	protein_coding	ENST00000237283.9,ENST00000367593.1,ENST00000606514.5		ENSG00000189007
1.20586	-0.475201	-0.730654	ENSG00000213638.6	+	Cluster -17355	Down cancer	3.19488	0.000134054	ADAT3	protein_coding	ENST00000329478.4,ENST00000454697.1		ENSG00000213638
0.529447	0.304086	-0.833534	ENSG00000063761.16	+	Cluster -17340	Down PEO-4	0.96027	0.0249572	ADCK1	protein_coding	ENST00000238561.10,ENST00000341211.5,ENST00000393639.8,ENST00000555217.1,ENST00000555333.1,ENST00000556048.5,ENST00000556560.5,ENST00000557501.5		ENSG00000063761
0.815068	-0.526136	-0.288933	ENSG00000133597.11	+	Cluster -17347	Down cancer	0.911035	0.0289167	ADCK2	protein_coding	ENST00000072869.9,ENST00000473512.1,ENST00000476491.5,ENST00000483369.5,ENST00000498423.1		ENSG00000133597
-1.17098	0.293794	0.877183	ENSG00000164742.16	+	Cluster -17346	Up cancer	3.24357	0.00012162	ADCY1	protein_coding	ENST00000297323.12,ENST00000432715.5,ENST00000468353.1,ENST00000621543.1,ENST00000646653.1		ENSG00000164742
0.74693	0.381072	-1.128	ENSG00000138031.15	+	Cluster -17340	Down PEO-4	2.47642	0.000566672	ADCY3	protein_coding	ENST00000260600.9,ENST00000405392.6,ENST00000427849.5,ENST00000433852.1,ENST00000435135.5,ENST00000438445.1,ENST00000450524.1,ENST00000454027.1,ENST00000479517.1,ENST00000485887.1,ENST00000498288.1,ENST00000606682.5,ENST00000679454.1		ENSG00000138031
-0.744609	-0.450894	1.1955	ENSG00000173175.15	+	Cluster -17358	Up PEO-4	3.09962	0.000163448	ADCY5	protein_coding	ENST00000309879.9,ENST00000462833.6,ENST00000466617.5,ENST00000468683.1,ENST00000470367.1,ENST00000474577.5,ENST00000476455.1,ENST00000478092.1,ENST00000483566.1,ENST00000491190.5		ENSG00000173175
0.749979	0.419002	-1.16898	ENSG00000174233.12	+	Cluster -17340	Down PEO-4	2.8326	0.000275594	ADCY6	protein_coding	ENST00000307885.4,ENST00000357869.8,ENST00000547260.5,ENST00000548351.1,ENST00000548820.1,ENST00000550422.5,ENST00000551435.1,ENST00000552090.1,ENST00000552099.5		ENSG00000174233
-1.10335	0.991967	0.111379	ENSG00000121281.13	+	Cluster -17338	Up SKOV-3	3.19494	0.000134068	ADCY7	protein_coding	ENST00000254235.7,ENST00000394697.7,ENST00000537579.5,ENST00000563677.1,ENST00000564044.5,ENST00000564965.5,ENST00000566433.6,ENST00000566761.2,ENST00000567277.6,ENST00000568731.1,ENST00000568930.1,ENST00000568933.1,ENST00000569265.1,ENST00000570187.1,ENST00000673801.1,ENST00000673973.1		ENSG00000121281
0.389808	0.867537	-1.25735	ENSG00000162104.10	+	Cluster -17344	Down PEO-4	4.57599	2.11506e-05	ADCY9	protein_coding	ENST00000294016.8,ENST00000571467.1,ENST00000571889.1,ENST00000572288.1,ENST00000574721.1,ENST00000575550.5,ENST00000576936.5		ENSG00000162104
0.833967	-0.414203	-0.419764	ENSG00000087274.19	+	Cluster -17355	Down cancer	0.932252	0.0271121	ADD1	protein_coding	ENST00000264758.11,ENST00000355842.7,ENST00000374281.2,ENST00000398123.6,ENST00000398125.5,ENST00000398129.5,ENST00000503062.1,ENST00000503169.5,ENST00000503455.6,ENST00000506157.1,ENST00000508277.5,ENST00000508684.5,ENST00000509039.5,ENST00000510101.5,ENST00000511797.5,ENST00000513328.6,ENST00000513762.2,ENST00000514940.5,ENST00000534870.5,ENST00000536078.1,ENST00000536424.2,ENST00000538860.1,EN…		ENSG00000087274
0.274933	0.579642	-0.854575	ENSG00000148700.15	+	Cluster -17344	Down PEO-4	1.04855	0.019232	ADD3	protein_coding	ENST00000277900.12,ENST00000356080.9,ENST00000360162.7,ENST00000459738.5,ENST00000468251.5,ENST00000468345.1,ENST00000472568.5,ENST00000473669.5,ENST00000475954.5,ENST00000479805.1,ENST00000484622.5,ENST00000486014.1,ENST00000487085.5,ENST00000488104.1,ENST00000488799.5,ENST00000488837.1,ENST00000492162.5,ENST00000495661.5,ENST00000496517.5,ENST00000497125.5		ENSG00000148700
0.704714	0.628538	-1.33325	ENSG00000020181.18	+	Cluster -17340	Down PEO-4	6.89467	4.85437e-06	ADGRA2	protein_coding	ENST00000315215.11,ENST00000412232.3,ENST00000428068.5		ENSG00000020181
-0.569517	-0.350767	0.920284	ENSG00000152990.14	+	Cluster -17358	Up PEO-4	1.24319	0.011091	ADGRA3	protein_coding	ENST00000282943.9,ENST00000334304.10,ENST00000499527.6,ENST00000502482.1,ENST00000504617.1,ENST00000506133.5,ENST00000506155.1,ENST00000506346.1,ENST00000508133.5,ENST00000511051.5,ENST00000513385.5,ENST00000514129.5,ENST00000514749.5		ENSG00000152990
-0.665375	-0.631399	1.29677	ENSG00000181790.12	+	Cluster -17358	Up PEO-4	4.875	1.50414e-05	ADGRB1	protein_coding	ENST00000323289.6,ENST00000517894.6,ENST00000518812.1,ENST00000518820.1,ENST00000521208.5,ENST00000643448.1		ENSG00000181790
1.09726	0.11214	-1.2094	ENSG00000121753.13	+	Cluster -17326	Down cancer	7.15139	0	ADGRB2	protein_coding	ENST00000373655.6,ENST00000373658.8,ENST00000398538.5,ENST00000398542.5,ENST00000398547.5,ENST00000398556.7,ENST00000420125.5,ENST00000436464.1,ENST00000465256.5,ENST00000466109.1,ENST00000468430.1,ENST00000527361.5,ENST00000530134.5,ENST00000530999.1,ENST00000533175.1		ENSG00000121753
1.243	-0.673553	-0.569445	ENSG00000135298.15	+	Cluster -17355	Down cancer	3.64001	6.20726e-05	ADGRB3	protein_coding	ENST00000238918.12,ENST00000370598.6,ENST00000546190.5,ENST00000603207.1,ENST00000604969.1,ENST00000684661.1		ENSG00000135298
0.884038	-1.1289	0.244865	ENSG00000123146.20	+	Cluster -17333	Down SKOV-3	2.8673	0.000260099	ADGRE5	protein_coding	ENST00000242786.6,ENST00000357355.7,ENST00000358600.7,ENST00000586517.5,ENST00000586849.5,ENST00000587319.5,ENST00000587535.3,ENST00000587606.5,ENST00000587728.5,ENST00000590567.1,ENST00000591080.4,ENST00000591565.1,ENST00000591737.1,ENST00000592261.6,ENST00000592341.1,ENST00000593028.1		ENSG00000123146
-0.286995	-0.825215	1.11221	ENSG00000173567.16	+	Cluster -17358	Up PEO-4	2.54015	0.000486754	ADGRF3	protein_coding	ENST00000311519.5,ENST00000333478.10,ENST00000421160.6,ENST00000433584.1,ENST00000435303.1,ENST00000447444.5,ENST00000459892.5,ENST00000481960.1,ENST00000487878.1,ENST00000651242.2		ENSG00000173567
1.0353	-1.23083	0.19553	ENSG00000153294.12	+	Cluster -17333	Down SKOV-3	6.04136	2.36967e-06	ADGRF4	protein_coding	ENST00000283303.3,ENST00000327753.7,ENST00000371220.5		ENSG00000153294
-1.1975	1.09383	0.103668	ENSG00000205336.14	+	Cluster -17338	Up SKOV-3	6.31224	2.98285e-06	ADGRG1	protein_coding	ENST00000388813.9,ENST00000456916.5,ENST00000540164.6,ENST00000561696.5,ENST00000561782.5,ENST00000561833.5,ENST00000561872.5,ENST00000561969.5,ENST00000561988.5,ENST00000562003.5,ENST00000562101.5,ENST00000562414.5,ENST00000562467.5,ENST00000562558.6,ENST00000562608.5,ENST00000562631.7,ENST00000562673.5,ENST00000562682.5,ENST00000562804.5,ENST00000563007.5,ENST00000563374.5,ENST00000563414.5,ENS…		ENSG00000205336
-0.872365	-0.0357128	0.908078	ENSG00000173698.18	+	Cluster -17345	Up PEO-4	1.68172	0.00352636	ADGRG2	protein_coding	ENST00000340581.3,ENST00000354791.7,ENST00000356606.8,ENST00000357544.7,ENST00000357991.7,ENST00000360279.8,ENST00000379869.8,ENST00000379873.6,ENST00000379876.5,ENST00000379878.7,ENST00000479496.1		ENSG00000173698
1.05444	-1.2406	0.186163	ENSG00000112414.15	+	Cluster -17333	Down SKOV-3	7.33671	0	ADGRG6	protein_coding	ENST00000230173.10,ENST00000296932.13,ENST00000367608.6,ENST00000367609.8,ENST00000415128.6,ENST00000435011.6,ENST00000463637.1,ENST00000472054.2,ENST00000497898.2,ENST00000508295.2,ENST00000538281.1,ENST00000540208.1,ENST00000541199.5,ENST00000545477.1		ENSG00000112414
-1.19801	0.258453	0.939556	ENSG00000072071.17	+	Cluster -17345	Up PEO-4	3.94553	3.38829e-05	ADGRL1	protein_coding	ENST00000340736.10,ENST00000361434.8,ENST00000588677.1,ENST00000589616.1,ENST00000590223.1,ENST00000591528.1,ENST00000592164.1,ENST00000593005.5		ENSG00000072071
1.10743	-1.20668	0.0992537	ENSG00000267169.2	+	Cluster -17333	Down SKOV-3	7.55277	0	ADGRL1-AS1	lncRNA	ENST00000588387.2,ENST00000588658.1,ENST00000592086.1		ENSG00000267169
0.76605	0.55773	-1.32378	ENSG00000117114.21	+	Cluster -17340	Down PEO-4	6.48264	3.43938e-06	ADGRL2	protein_coding	ENST00000319517.10,ENST00000359929.7,ENST00000370713.5,ENST00000370715.5,ENST00000370717.6,ENST00000370721.5,ENST00000370723.5,ENST00000370725.5,ENST00000370727.5,ENST00000370728.5,ENST00000370730.5,ENST00000402328.2,ENST00000449420.5,ENST00000464551.1,ENST00000464775.6,ENST00000468283.1,ENST00000469377.6,ENST00000472424.2,ENST00000473719.5,ENST00000492666.1,ENST00000498776.1,ENST00000627151.2,EN…		ENSG00000117114
-0.483391	1.30445	-0.821056	ENSG00000150471.17	+	Cluster -17360	Up SKOV-3	5.81081	1.95886e-06	ADGRL3	protein_coding	ENST00000502815.1,ENST00000504896.5,ENST00000506700.5,ENST00000506720.5,ENST00000506746.5,ENST00000507164.5,ENST00000507625.5,ENST00000508078.1,ENST00000508693.5,ENST00000508946.5,ENST00000509089.1,ENST00000509779.5,ENST00000509896.5,ENST00000511324.5,ENST00000512091.6,ENST00000514157.5,ENST00000514591.5,ENST00000514996.5,ENST00000683033.1		ENSG00000150471
0.528713	0.790969	-1.31968	ENSG00000197894.12	+	Cluster -17344	Down PEO-4	6.41405	3.26264e-06	ADH5	protein_coding	ENST00000296412.14,ENST00000502386.1,ENST00000502590.5,ENST00000503130.5,ENST00000505652.1,ENST00000507102.5,ENST00000508146.5,ENST00000508511.5,ENST00000512604.1,ENST00000512621.5,ENST00000512659.5,ENST00000512991.5,ENST00000626055.2		ENSG00000197894
1.12253	-0.785636	-0.336897	ENSG00000182551.14	+	Cluster -17347	Down cancer	2.5154	0.000514907	ADI1	protein_coding	ENST00000327435.11,ENST00000382093.5,ENST00000415131.1		ENSG00000182551
1.19723	-0.246699	-0.950535	ENSG00000159346.13	+	Cluster -17355	Down cancer	4.01615	2.8169e-05	ADIPOR1	protein_coding	ENST00000340990.10,ENST00000367254.7,ENST00000417068.5,ENST00000426229.1,ENST00000495562.5		ENSG00000159346
1.23933	-0.831639	-0.40769	ENSG00000006831.10	+	Cluster -17347	Down cancer	3.99423	2.9703e-05	ADIPOR2	protein_coding	ENST00000357103.5,ENST00000535774.1,ENST00000537190.1,ENST00000537545.1,ENST00000540974.1,ENST00000543456.1,ENST00000544470.1		ENSG00000006831
-0.421204	-0.883584	1.30479	ENSG00000148671.14	+	Cluster -17358	Up PEO-4	6.69602	4.12371e-06	ADIRF	protein_coding	ENST00000372013.8,ENST00000416348.1,ENST00000561504.1		ENSG00000148671
-0.678404	-0.490448	1.16885	ENSG00000272734.1	+	Cluster -17358	Up PEO-4	2.72207	0.00034156	ADIRF-AS1	lncRNA	ENST00000418273.2,ENST00000440490.1,ENST00000609111.1,ENST00000609170.1		ENSG00000272734
0.816685	-0.203371	-0.613314	ENSG00000156110.15	+	Cluster -17355	Down cancer	0.980033	0.0235331	ADK	protein_coding	ENST00000286621.7,ENST00000372734.5,ENST00000467840.1,ENST00000478611.2,ENST00000539909.6,ENST00000541550.6,ENST00000661461.1,ENST00000672394.1,ENST00000672429.1,ENST00000672604.1,ENST00000672920.1,ENST00000673027.1,ENST00000673310.1,ENST00000673352.1		ENSG00000156110
1.00753	0.105901	-1.11344	ENSG00000148926.10	+	Cluster -17326	Down cancer	3.39551	9.99524e-05	ADM	protein_coding	ENST00000278175.10,ENST00000524948.5,ENST00000525063.2,ENST00000526492.4,ENST00000528544.1,ENST00000528655.5,ENST00000530439.1,ENST00000534464.1		ENSG00000148926
0.324518	0.881326	-1.20584	ENSG00000128165.9	+	Cluster -17344	Down PEO-4	3.70101	5.25247e-05	ADM2	protein_coding	ENST00000395737.2,ENST00000395738.2		ENSG00000128165
0.161763	-1.22293	1.06117	ENSG00000224420.4	+	Cluster -17350	Down SKOV-3	6.43461	3.31675e-06	ADM5	protein_coding	ENST00000420022.4		ENSG00000224420
0.205868	0.84973	-1.0556	ENSG00000254554.1	+	Cluster -17344	Down PEO-4	2.24626	0.000940851	ADM-DT	lncRNA	ENST00000526906.1		ENSG00000254554
0.258229	-0.944819	0.68659	ENSG00000101126.18	+	Cluster -17350	Down SKOV-3	1.43556	0.00659272	ADNP	protein_coding	ENST00000349014.8,ENST00000371602.9,ENST00000396029.8,ENST00000396032.8,ENST00000621696.5,ENST00000642364.1,ENST00000644386.1,ENST00000645081.1,ENST00000673732.1		ENSG00000101126
0.547194	0.674612	-1.22181	ENSG00000101544.9	+	Cluster -17344	Down PEO-4	3.32123	0.000111124	ADNP2	protein_coding	ENST00000262198.9,ENST00000559951.5,ENST00000560561.1,ENST00000560752.5,ENST00000561195.1		ENSG00000101544
0.505744	-1.20277	0.697024	ENSG00000259456.4	+	Cluster -17350	Down SKOV-3	3.10413	0.000160752	ADNP-AS1	lncRNA	ENST00000558899.2,ENST00000614698.2,ENST00000655542.1,ENST00000664246.1		ENSG00000259456
1.00689	0.0505315	-1.05743	ENSG00000181915.5	+	Cluster -17326	Down cancer	2.92559	0.000228813	ADO	protein_coding	ENST00000373783.3		ENSG00000181915
0.172314	-1.23953	1.06722	ENSG00000163485.17	+	Cluster -17350	Down SKOV-3	8.0416	0	ADORA1	protein_coding	ENST00000309502.7,ENST00000337894.9,ENST00000367235.1,ENST00000367236.8,ENST00000464019.1,ENST00000467253.1,ENST00000472535.1,ENST00000618295.1,ENST00000640524.1		ENSG00000163485
1.08112	0.0728736	-1.15399	ENSG00000128271.22	+	Cluster -17326	Down cancer	4.73223	1.38632e-05	ADORA2A	protein_coding	ENST00000337539.12,ENST00000424232.5,ENST00000436735.1,ENST00000439591.1,ENST00000444262.6,ENST00000464977.5,ENST00000467385.5,ENST00000472248.5,ENST00000486108.1,ENST00000486351.1,ENST00000496258.1,ENST00000496497.1,ENST00000610595.4,ENST00000611543.4,ENST00000618076.3		ENSG00000128271
1.2989	-0.360614	-0.938286	ENSG00000170425.4	+	Cluster -17355	Down cancer	7.73872	0	ADORA2B	protein_coding	ENST00000304222.3,ENST00000582124.1		ENSG00000170425
1.29544	-0.877125	-0.418314	ENSG00000159322.18	+	Cluster -17347	Down cancer	6.00216	2.29885e-06	ADPGK	protein_coding	ENST00000311669.12,ENST00000456471.3,ENST00000562286.1,ENST00000562621.1,ENST00000562823.1,ENST00000563907.5,ENST00000565814.1,ENST00000566509.5,ENST00000567733.1,ENST00000567941.5,ENST00000569058.1,ENST00000569517.5,ENST00000569534.5,ENST00000569693.5		ENSG00000159322
0.740095	-1.27297	0.532872	ENSG00000260898.6	+	Cluster -17322	Down SKOV-3	4.34394	2.06566e-05	ADPGK-AS1	lncRNA	ENST00000563592.5,ENST00000566745.1,ENST00000670622.1		ENSG00000260898
1.10712	-0.978212	-0.128904	ENSG00000144843.12	+	Cluster -17347	Down cancer	3.1426	0.000153863	ADPRH	protein_coding	ENST00000357003.8,ENST00000465513.1,ENST00000471850.1,ENST00000478399.5,ENST00000478927.5,ENST00000481816.5,ENST00000485496.1		ENSG00000144843
0.451579	0.76999	-1.22157	ENSG00000153531.15	+	Cluster -17344	Down PEO-4	3.49051	8.18859e-05	ADPRHL1	protein_coding	ENST00000356501.8,ENST00000375418.8,ENST00000413169.2,ENST00000612156.3,ENST00000682618.1		ENSG00000153531
1.30624	-0.536047	-0.77019	ENSG00000170222.12	+	Cluster -17355	Down cancer	5.51968	1.57048e-06	ADPRM	protein_coding	ENST00000379774.5,ENST00000468843.1,ENST00000527582.2,ENST00000609540.1		ENSG00000170222
1.04571	-0.0261975	-1.01952	ENSG00000116863.11	+	Cluster -17355	Down cancer	2.92265	0.000229409	ADPRS	protein_coding	ENST00000373178.5		ENSG00000116863
1.09136	-0.297287	-0.794069	ENSG00000170214.5	+	Cluster -17355	Down cancer	2.3177	0.000805175	ADRA1B	protein_coding	ENST00000306675.5,ENST00000641205.1,ENST00000641475.1		ENSG00000170214
0.58734	-1.19807	0.610731	ENSG00000150594.7	+	Cluster -17350	Down SKOV-3	2.98621	0.000198195	ADRA2A	protein_coding	ENST00000280155.4		ENSG00000150594
-1.32143	0.784645	0.536787	ENSG00000184160.8	+	Cluster -17346	Up cancer	6.4768	3.4188e-06	ADRA2C	protein_coding	ENST00000330055.7,ENST00000509482.1		ENSG00000184160
0.927363	0.198017	-1.12538	ENSG00000169252.6	+	Cluster -17326	Down cancer	3.02711	0.000183444	ADRB2	protein_coding	ENST00000305988.6		ENSG00000169252
-0.0922747	1.1733	-1.08103	ENSG00000130706.13	+	Cluster -17360	Up SKOV-3	5.15952	3.63636e-06	ADRM1	protein_coding	ENST00000253003.7,ENST00000462554.2,ENST00000465805.2,ENST00000491935.5,ENST00000620230.4		ENSG00000130706
0.711127	0.559408	-1.27053	ENSG00000239900.14	+	Cluster -17340	Down PEO-4	4.22158	2.1483e-05	ADSL	protein_coding	ENST00000216194.11,ENST00000342312.9,ENST00000423176.6,ENST00000466863.1,ENST00000477111.2,ENST00000480775.3,ENST00000498234.2,ENST00000623063.3,ENST00000623287.4,ENST00000623387.1,ENST00000623632.4,ENST00000623978.3,ENST00000624027.1,ENST00000624474.1,ENST00000624503.1,ENST00000625194.4,ENST00000636124.1,ENST00000636265.1,ENST00000636433.1,ENST00000636714.1,ENST00000637666.2,ENST00000637669.1,EN…		ENSG00000239900
-1.09413	0.819057	0.275071	ENSG00000185100.11	+	Cluster -17329	Up cancer	2.39761	0.000659441	ADSS1	protein_coding	ENST00000330877.7,ENST00000332972.9,ENST00000553540.5,ENST00000553580.1,ENST00000554281.1,ENST00000554657.1,ENST00000555486.5,ENST00000555674.1,ENST00000555884.6,ENST00000556623.1,ENST00000557271.5,ENST00000557582.5		ENSG00000185100
0.836401	0.436777	-1.27318	ENSG00000035687.10	+	Cluster -17340	Down PEO-4	4.77685	1.42079e-05	ADSS2	protein_coding	ENST00000366535.4,ENST00000462358.1,ENST00000468215.1		ENSG00000035687
-1.14342	1.0599	0.0835152	ENSG00000111863.13	+	Cluster -17338	Up SKOV-3	4.25188	2.18464e-05	ADTRP	protein_coding	ENST00000229583.9,ENST00000379415.6,ENST00000414691.8,ENST00000485323.2,ENST00000503285.1,ENST00000505099.5,ENST00000506810.1,ENST00000512139.5,ENST00000513651.5,ENST00000514824.5		ENSG00000111863
0.996789	-1.12179	0.125002	ENSG00000106624.11	+	Cluster -17333	Down SKOV-3	3.40178	9.8259e-05	AEBP1	protein_coding	ENST00000223357.8,ENST00000413907.1,ENST00000431035.1,ENST00000434445.1,ENST00000449162.1,ENST00000450684.2,ENST00000453052.1,ENST00000454218.1,ENST00000455443.5		ENSG00000106624
0.735023	-1.14491	0.409885	ENSG00000139154.16	+	Cluster -17322	Down SKOV-3	2.58958	0.000449342	AEBP2	protein_coding	ENST00000266508.14,ENST00000360995.8,ENST00000398731.3,ENST00000398864.7,ENST00000512223.6,ENST00000538425.5,ENST00000541908.5,ENST00000673644.1,ENST00000673824.1		ENSG00000139154
1.24906	-1.02878	-0.220276	ENSG00000181026.15	+	Cluster -17347	Down cancer	6.84245	4.61361e-06	AEN	protein_coding	ENST00000332810.4,ENST00000557787.1,ENST00000557927.1,ENST00000558327.1,ENST00000559528.1,ENST00000560174.1		ENSG00000181026
1.28723	-0.955345	-0.331889	ENSG00000196526.11	+	Cluster -17347	Down cancer	7.16863	0	AFAP1	protein_coding	ENST00000358461.6,ENST00000360265.9,ENST00000382543.4,ENST00000420658.6,ENST00000505447.5,ENST00000508415.1,ENST00000513842.1,ENST00000513856.1,ENST00000612691.1,ENST00000614385.1		ENSG00000196526
1.17584	-1.0766	-0.0992405	ENSG00000272620.2	+	Cluster -17347	Down cancer	5.13712	9.54654e-06	AFAP1-AS1	lncRNA	ENST00000608442.2,ENST00000674004.1		ENSG00000272620
0.53473	0.804851	-1.33958	ENSG00000157510.14	+	Cluster -17344	Down PEO-4	9.45354	0	AFAP1L1	protein_coding	ENST00000296721.9,ENST00000455574.6,ENST00000508444.1,ENST00000513665.1,ENST00000515000.1,ENST00000522492.1		ENSG00000157510
-0.119231	1.19608	-1.07685	ENSG00000169129.15	+	Cluster -17360	Up SKOV-3	5.74325	1.8596e-06	AFAP1L2	protein_coding	ENST00000304129.9,ENST00000369271.7,ENST00000419268.1,ENST00000483496.1,ENST00000486300.1,ENST00000491814.1		ENSG00000169129
0.24307	0.545334	-0.788405	ENSG00000130396.21	+	Cluster -17344	Down PEO-4	0.858971	0.0338056	AFDN	protein_coding	ENST00000344191.8,ENST00000351017.9,ENST00000366806.6,ENST00000366809.6,ENST00000392108.7,ENST00000392112.5,ENST00000400822.7,ENST00000400824.8,ENST00000400825.8,ENST00000423229.1,ENST00000447894.6,ENST00000476946.2,ENST00000485634.7,ENST00000486649.1,ENST00000497596.2,ENST00000503021.1,ENST00000507679.1,ENST00000507704.5,ENST00000509296.1,ENST00000511503.1,ENST00000511637.5,ENST00000515794.2,ENS…		ENSG00000130396
-0.577701	-0.1416	0.719301	ENSG00000198221.11	+	Cluster -17358	Up PEO-4	0.744516	0.0483669	AFDN-DT	lncRNA	ENST00000417244.1,ENST00000425438.2,ENST00000663809.2,ENST00000669546.3,ENST00000685931.1,ENST00000686435.1,ENST00000686823.1,ENST00000688535.1,ENST00000689959.1,ENST00000691826.1,ENST00000691882.1,ENST00000692751.1,ENST00000692838.1,ENST00000693058.1,ENST00000693293.1		ENSG00000198221
0.242972	1.00069	-1.24366	ENSG00000172493.23	+	Cluster -17344	Down PEO-4	5.7795	1.89843e-06	AFF1	protein_coding	ENST00000307808.10,ENST00000395146.9,ENST00000503369.1,ENST00000503477.5,ENST00000504956.5,ENST00000507468.5,ENST00000511442.1,ENST00000511722.5,ENST00000511996.5,ENST00000514970.2,ENST00000544085.6,ENST00000674009.1		ENSG00000172493
0.270232	0.93891	-1.20914	ENSG00000144218.21	+	Cluster -17344	Down PEO-4	4.12366	2.30529e-05	AFF3	protein_coding	ENST00000317233.8,ENST00000409236.6,ENST00000409579.5,ENST00000415384.2,ENST00000416492.5,ENST00000423966.6,ENST00000424600.5,ENST00000427118.1,ENST00000430789.1,ENST00000432037.5,ENST00000440445.6,ENST00000441400.5,ENST00000445815.2,ENST00000483600.1,ENST00000498090.1,ENST00000671937.1,ENST00000672047.1,ENST00000672197.1,ENST00000672204.1,ENST00000672269.1,ENST00000672756.2,ENST00000672822.1,ENS…		ENSG00000144218
1.22349	-0.334836	-0.888658	ENSG00000072364.13	+	Cluster -17355	Down cancer	4.02181	2.69931e-05	AFF4	protein_coding	ENST00000265343.10,ENST00000378593.6,ENST00000378595.7,ENST00000421773.1,ENST00000425658.1,ENST00000465484.1,ENST00000477369.5,ENST00000478588.5,ENST00000491831.5		ENSG00000072364
-0.78903	0.888162	-0.0991319	ENSG00000135537.17	+	Cluster -17338	Up SKOV-3	1.42147	0.0068279	AFG1L	protein_coding	ENST00000368977.9,ENST00000421954.5,ENST00000430458.1,ENST00000431865.1,ENST00000437715.1,ENST00000481842.1,ENST00000486863.1		ENSG00000135537
1.28691	-0.57302	-0.713893	ENSG00000223959.9	+	Cluster -17355	Down cancer	4.641	2.01578e-05	AFG3L1P	transcribed_unitary_pseudogene	ENST00000355531.7,ENST00000388970.7,ENST00000418696.5,ENST00000421164.5,ENST00000421780.5,ENST00000423684.5,ENST00000423742.1,ENST00000427658.1,ENST00000429663.6,ENST00000431757.5,ENST00000436447.5,ENST00000437774.5,ENST00000450026.1,ENST00000454997.1,ENST00000457926.5,ENST00000458301.5,ENST00000557444.5,ENST00000685584.1,ENST00000688932.1,ENST00000690928.1		ENSG00000223959
0.0507702	0.892146	-0.942916	ENSG00000141385.12	+	Cluster -17360	Up SKOV-3	1.85869	0.00231265	AFG3L2	protein_coding	ENST00000269143.8,ENST00000588893.1,ENST00000590811.1,ENST00000591848.1,ENST00000683671.1,ENST00000687337.1,ENST00000687477.1,ENST00000688199.1,ENST00000691179.1,ENST00000691970.1,ENST00000692497.1,ENST00000692988.1		ENSG00000141385
-0.229146	-0.954417	1.18356	ENSG00000183077.16	+	Cluster -17358	Up PEO-4	3.83858	4.21539e-05	AFMID	protein_coding	ENST00000327898.9,ENST00000409257.10,ENST00000585419.1,ENST00000586542.5,ENST00000586731.1,ENST00000587750.5,ENST00000588199.5,ENST00000588800.5,ENST00000589107.5,ENST00000589256.5,ENST00000589664.5,ENST00000591256.5,ENST00000591538.1,ENST00000591952.5,ENST00000592988.5		ENSG00000183077
0.460591	0.820467	-1.28106	ENSG00000038002.9	+	Cluster -17344	Down PEO-4	4.90454	1.32755e-05	AGA	protein_coding	ENST00000264595.7,ENST00000502310.5,ENST00000506853.5,ENST00000510635.1,ENST00000510955.5,ENST00000511231.1		ENSG00000038002
-1.22132	0.662892	0.558428	ENSG00000157985.19	+	Cluster -17346	Up cancer	3.30404	0.000112779	AGAP1	protein_coding	ENST00000304032.13,ENST00000336665.9,ENST00000402604.6,ENST00000409457.5,ENST00000409538.5,ENST00000418654.1,ENST00000428334.6,ENST00000448025.5,ENST00000453371.2,ENST00000466575.5,ENST00000482882.1,ENST00000614409.4,ENST00000619456.4,ENST00000635100.1		ENSG00000157985
0.517854	-0.814515	0.296661	ENSG00000230869.1	+	Cluster -17322	Down SKOV-3	0.905356	0.0294256	AGAP10P	unprocessed_pseudogene	ENST00000454844.1		ENSG00000230869
-0.414435	0.806572	-0.392137	ENSG00000235529.2	+	Cluster -17360	Up SKOV-3	0.8568	0.0340341	AGAP1-IT1	lncRNA	ENST00000440498.1,ENST00000690935.1		ENSG00000235529
1.33017	-0.456631	-0.87354	ENSG00000135439.12	+	Cluster -17355	Down cancer	11.1692	0	AGAP2	protein_coding	ENST00000257897.7,ENST00000328568.9,ENST00000547588.6,ENST00000549129.1		ENSG00000135439
0.925765	0.36853	-1.29429	ENSG00000255737.2	+	Cluster -17340	Down PEO-4	6.86614	4.71698e-06	AGAP2-AS1	lncRNA	ENST00000542466.2		ENSG00000255737
0.871313	-1.2722	0.400882	ENSG00000133612.19	+	Cluster -17322	Down SKOV-3	5.01193	1.42115e-05	AGAP3	protein_coding	ENST00000335367.7,ENST00000397238.7,ENST00000461065.1,ENST00000463179.1,ENST00000463381.5,ENST00000467250.1,ENST00000467724.5,ENST00000468796.1,ENST00000469901.5,ENST00000473140.1,ENST00000473312.5,ENST00000473633.1,ENST00000475145.1,ENST00000476375.5,ENST00000478320.1,ENST00000479901.5,ENST00000480106.1,ENST00000483971.1,ENST00000485904.5,ENST00000486946.1,ENST00000490097.5,ENST00000490839.1,ENS…		ENSG00000133612
1.01984	-1.01352	-0.00631893	ENSG00000188234.15	+	Cluster -17347	Down cancer	2.72302	0.000340969	AGAP4	protein_coding	ENST00000430779.6,ENST00000448048.7,ENST00000490752.1,ENST00000495243.1,ENST00000616763.6		ENSG00000188234
0.844013	-1.07999	0.235979	ENSG00000172650.15	+	Cluster -17333	Down SKOV-3	2.37542	0.000695257	AGAP5	protein_coding	ENST00000374094.9,ENST00000443782.6,ENST00000607663.1		ENSG00000172650
1.07498	-1.05617	-0.0188066	ENSG00000204149.15	+	Cluster -17347	Down cancer	3.41727	9.51237e-05	AGAP6	protein_coding	ENST00000374056.10,ENST00000412531.7,ENST00000618025.4,ENST00000618171.5,ENST00000679578.1,ENST00000679610.1,ENST00000679810.1,ENST00000680115.1,ENST00000681530.1		ENSG00000204149
0.956915	-0.816815	-0.140101	ENSG00000204172.12	+	Cluster -17347	Down cancer	1.70811	0.00329592	AGAP9	protein_coding	ENST00000452145.6		ENSG00000204172
0.712449	-1.21732	0.504871	ENSG00000165923.17	+	Cluster -17322	Down SKOV-3	3.30965	0.000112566	AGBL2	protein_coding	ENST00000425363.2,ENST00000525123.6,ENST00000526331.5,ENST00000528244.5,ENST00000528609.5,ENST00000528632.5,ENST00000529154.5,ENST00000529712.5,ENST00000530577.5,ENST00000530969.1,ENST00000531835.1,ENST00000532595.5,ENST00000532835.1		ENSG00000165923
0.808339	0.132666	-0.941005	ENSG00000146856.14	+	Cluster -17326	Down cancer	1.6313	0.00401836	AGBL3	protein_coding	ENST00000275763.10,ENST00000435976.6,ENST00000436302.6,ENST00000455283.2,ENST00000470839.1,ENST00000476700.5,ENST00000494702.2		ENSG00000146856
0.999716	0.100012	-1.09973	ENSG00000084693.16	+	Cluster -17326	Down cancer	3.21347	0.000129562	AGBL5	protein_coding	ENST00000323064.12,ENST00000360131.5,ENST00000421915.5,ENST00000437006.1,ENST00000441931.1,ENST00000451003.5,ENST00000453161.5,ENST00000477136.5,ENST00000487078.5,ENST00000489683.5		ENSG00000084693
0.773901	-1.19954	0.425638	ENSG00000204305.16	+	Cluster -17322	Down SKOV-3	3.21401	0.000129576	AGER	protein_coding	ENST00000375055.6,ENST00000375056.6,ENST00000375067.7,ENST00000375069.7,ENST00000375070.7,ENST00000375076.9,ENST00000438221.6,ENST00000450110.5,ENST00000469940.5,ENST00000473619.5,ENST00000484849.5,ENST00000488669.5,ENST00000538695.2		ENSG00000204305
0.235628	0.971094	-1.20672	ENSG00000173744.18	+	Cluster -17344	Down PEO-4	4.36095	2.08488e-05	AGFG1	protein_coding	ENST00000310078.13,ENST00000373671.7,ENST00000409171.5,ENST00000409315.5,ENST00000409979.6,ENST00000456594.1,ENST00000458212.1,ENST00000486932.1		ENSG00000173744
1.15493	-1.17148	0.0165523	ENSG00000106351.13	+	Cluster -17347	Down cancer	8.10432	0	AGFG2	protein_coding	ENST00000300176.9,ENST00000429987.1,ENST00000430857.5,ENST00000474713.1,ENST00000477022.1		ENSG00000106351
0.620335	0.399674	-1.02001	ENSG00000164252.13	+	Cluster -17340	Down PEO-4	1.67849	0.00355456	AGGF1	protein_coding	ENST00000312916.12,ENST00000502408.1,ENST00000503538.5,ENST00000506806.1		ENSG00000164252
1.18388	-1.03349	-0.150399	ENSG00000006530.18	+	Cluster -17347	Down cancer	4.62694	2.00392e-05	AGK	protein_coding	ENST00000465241.5,ENST00000473247.5,ENST00000473884.5,ENST00000492693.5,ENST00000494053.1,ENST00000494688.1,ENST00000495028.5,ENST00000496273.1,ENST00000496784.1,ENST00000629555.2,ENST00000647568.1,ENST00000647898.1,ENST00000648068.1,ENST00000648395.1,ENST00000648489.1,ENST00000648690.1,ENST00000649014.1,ENST00000649286.2,ENST00000649365.1,ENST00000649538.1,ENST00000649790.1,ENST00000649914.1,ENS…		ENSG00000006530
-1.07786	0.0921648	0.985691	ENSG00000116771.6	+	Cluster -17345	Up PEO-4	2.94897	0.000215537	AGMAT	protein_coding	ENST00000375826.4		ENSG00000116771
1.16683	-1.08703	-0.0797996	ENSG00000204310.13	+	Cluster -17347	Down cancer	5.11754	1.17994e-05	AGPAT1	protein_coding	ENST00000336984.6,ENST00000375104.6,ENST00000375107.8,ENST00000395496.5,ENST00000395497.5,ENST00000395499.5,ENST00000476663.1,ENST00000490711.5		ENSG00000204310
0.796822	0.507582	-1.3044	ENSG00000169692.13	+	Cluster -17340	Down PEO-4	5.60835	1.67154e-06	AGPAT2	protein_coding	ENST00000371694.7,ENST00000371696.7,ENST00000470861.1,ENST00000472820.1,ENST00000538402.1		ENSG00000169692
0.709612	0.521936	-1.23155	ENSG00000160216.21	+	Cluster -17340	Down PEO-4	3.50601	7.78249e-05	AGPAT3	protein_coding	ENST00000291572.13,ENST00000327505.6,ENST00000398058.5,ENST00000398061.5,ENST00000398063.6,ENST00000422850.5,ENST00000445582.5,ENST00000448287.5,ENST00000448845.1,ENST00000457068.5,ENST00000467358.5,ENST00000474735.1,ENST00000479117.5,ENST00000481319.1,ENST00000484865.1,ENST00000497909.1,ENST00000498670.1,ENST00000546158.1		ENSG00000160216
0.322796	0.937949	-1.26074	ENSG00000026652.15	+	Cluster -17344	Down PEO-4	5.36579	1.39519e-06	AGPAT4	protein_coding	ENST00000320285.9,ENST00000366905.3,ENST00000366911.9,ENST00000436279.1,ENST00000437165.1,ENST00000624499.2		ENSG00000026652
0.763152	0.542784	-1.30594	ENSG00000155189.12	+	Cluster -17340	Down PEO-4	5.46872	1.5083e-06	AGPAT5	protein_coding	ENST00000285518.11,ENST00000518327.1,ENST00000523234.5,ENST00000523586.1,ENST00000530716.1,ENST00000533159.1,ENST00000533648.1		ENSG00000155189
0.0529166	1.12122	-1.17414	ENSG00000018510.18	+	Cluster -17360	Up SKOV-3	6.26502	2.86123e-06	AGPS	protein_coding	ENST00000264167.11,ENST00000409888.1,ENST00000460342.2,ENST00000637633.2,ENST00000642466.2,ENST00000679421.1,ENST00000679459.1,ENST00000679478.1,ENST00000679639.1,ENST00000679994.1,ENST00000680028.1,ENST00000680155.1,ENST00000680390.1,ENST00000680677.1,ENST00000680705.1,ENST00000680770.1,ENST00000680893.1,ENST00000680910.1,ENST00000681028.1,ENST00000681032.1,ENST00000681300.1,ENST00000681449.1,EN…		ENSG00000018510
-0.53161	1.01209	-0.480476	ENSG00000188157.15	+	Cluster -17360	Up SKOV-3	1.60089	0.00434838	AGRN	protein_coding	ENST00000379370.7,ENST00000461111.1,ENST00000466223.1,ENST00000469403.1,ENST00000478677.1,ENST00000479707.1,ENST00000492947.1,ENST00000620552.4,ENST00000651234.1,ENST00000652369.1		ENSG00000188157
-0.871909	-0.300834	1.17274	ENSG00000135744.9	+	Cluster -17358	Up PEO-4	3.2402	0.000121918	AGT	protein_coding	ENST00000366667.6,ENST00000657140.1,ENST00000679684.1,ENST00000679738.1,ENST00000679802.1,ENST00000679854.1,ENST00000679957.1,ENST00000680041.1,ENST00000680783.1,ENST00000681269.1,ENST00000681347.1,ENST00000681514.1,ENST00000681772.1		ENSG00000135744
0.344665	0.920665	-1.26533	ENSG00000135049.16	+	Cluster -17344	Down PEO-4	5.30109	1.33511e-06	AGTPBP1	protein_coding	ENST00000337006.8,ENST00000357081.8,ENST00000376080.2,ENST00000376081.8,ENST00000376083.7,ENST00000489265.1,ENST00000491784.3,ENST00000628899.1		ENSG00000135049
0.474817	0.818173	-1.29299	ENSG00000177674.16	+	Cluster -17344	Down PEO-4	5.29259	1.32626e-06	AGTRAP	protein_coding	ENST00000314340.10,ENST00000376627.6,ENST00000376629.8,ENST00000376637.7,ENST00000400895.6,ENST00000452018.6,ENST00000471765.1,ENST00000476309.5,ENST00000476512.5,ENST00000491346.5,ENST00000494437.1,ENST00000510878.1,ENST00000513739.5,ENST00000514733.5		ENSG00000177674
1.10055	0.0573263	-1.15787	ENSG00000153207.16	+	Cluster -17326	Down cancer	5.17338	3.66636e-06	AHCTF1	protein_coding	ENST00000326225.3,ENST00000366508.5,ENST00000470300.5,ENST00000477526.1,ENST00000483900.1,ENST00000498601.1,ENST00000648844.2		ENSG00000153207
0.440823	0.779171	-1.21999	ENSG00000226121.2	+	Cluster -17344	Down PEO-4	3.4938	8.14806e-05	AHCTF1P1	processed_pseudogene	ENST00000420969.1		ENSG00000226121
-0.821816	0.106115	0.715701	ENSG00000101444.13	+	Cluster -17345	Up PEO-4	1.11908	0.0157888	AHCY	protein_coding	ENST00000217426.7,ENST00000468908.1,ENST00000473516.1,ENST00000480653.5,ENST00000538132.1,ENST00000606061.1		ENSG00000101444
-0.0248626	1.1176	-1.09274	ENSG00000168710.18	+	Cluster -17360	Up SKOV-3	4.28952	2.01077e-05	AHCYL1	protein_coding	ENST00000359172.3,ENST00000369799.10,ENST00000393614.8,ENST00000469401.1,ENST00000475081.1,ENST00000481423.1		ENSG00000168710
1.14021	-0.391111	-0.749099	ENSG00000158467.17	+	Cluster -17355	Down cancer	2.57657	0.000459081	AHCYL2	protein_coding	ENST00000325006.8,ENST00000446544.6,ENST00000460109.5,ENST00000461161.5,ENST00000466924.1,ENST00000466993.5,ENST00000472554.5,ENST00000474594.5,ENST00000477028.1,ENST00000490911.5,ENST00000491079.1,ENST00000492628.1		ENSG00000158467
-0.764093	-0.522026	1.28612	ENSG00000126705.15	+	Cluster -17358	Up PEO-4	4.76972	1.41643e-05	AHDC1	protein_coding	ENST00000247087.10,ENST00000374011.6,ENST00000480033.3,ENST00000487743.3,ENST00000490295.2,ENST00000642245.1,ENST00000642416.1,ENST00000643219.1,ENST00000643308.1,ENST00000644119.1,ENST00000644550.1,ENST00000644833.1,ENST00000644989.1,ENST00000645669.1,ENST00000646642.1,ENST00000646921.1,ENST00000673934.1		ENSG00000126705
1.17776	-0.294217	-0.88354	ENSG00000135541.22	+	Cluster -17355	Down cancer	3.34858	0.000106897	AHI1	protein_coding	ENST00000265602.11,ENST00000327035.10,ENST00000367799.7,ENST00000367800.8,ENST00000457866.6,ENST00000475846.6,ENST00000487135.1,ENST00000488690.6,ENST00000498558.6,ENST00000524469.5,ENST00000527681.2,ENST00000528103.2,ENST00000531527.2,ENST00000531788.5,ENST00000533029.1,ENST00000534469.1,ENST00000679434.1,ENST00000679450.1,ENST00000679476.1,ENST00000679490.1,ENST00000679502.1,ENST00000679589.1,E…		ENSG00000135541
-0.866416	0.148166	0.718249	ENSG00000124942.14	+	Cluster -17345	Up PEO-4	1.23542	0.0113106	AHNAK	protein_coding	ENST00000257247.11,ENST00000378024.9,ENST00000525875.1,ENST00000528508.5,ENST00000530124.5,ENST00000530285.5,ENST00000531324.1,ENST00000533365.5		ENSG00000124942
-1.2199	1.04052	0.179382	ENSG00000185567.7	+	Cluster -17338	Up SKOV-3	5.72438	1.82983e-06	AHNAK2	protein_coding	ENST00000333244.6,ENST00000555122.1,ENST00000555544.1,ENST00000557457.1		ENSG00000185567
0.534021	0.78991	-1.32393	ENSG00000106546.14	+	Cluster -17344	Down PEO-4	6.72525	4.22386e-06	AHR	protein_coding	ENST00000242057.9,ENST00000463496.1,ENST00000475440.1,ENST00000481944.1,ENST00000492120.1,ENST00000642825.1,ENST00000645559.1		ENSG00000106546
1.32625	-0.786687	-0.539566	ENSG00000063438.20	+	Cluster -17355	Down cancer	6.88771	4.81348e-06	AHRR	protein_coding	ENST00000316418.10,ENST00000504625.1,ENST00000506456.1,ENST00000507048.1,ENST00000510400.5,ENST00000510910.1,ENST00000511487.1,ENST00000514523.1,ENST00000515206.6,ENST00000652417.2,ENST00000684583.1		ENSG00000063438
0.272186	-1.02522	0.753035	ENSG00000100591.8	+	Cluster -17350	Down SKOV-3	1.86723	0.00226217	AHSA1	protein_coding	ENST00000216479.8,ENST00000535854.6,ENST00000553374.5,ENST00000554156.5,ENST00000555133.5,ENST00000555457.5,ENST00000555473.1,ENST00000555517.1,ENST00000555729.3,ENST00000556369.1,ENST00000556866.5,ENST00000556963.5,ENST00000557476.2		ENSG00000100591
0.989752	-1.01458	0.0248248	ENSG00000173209.23	+	Cluster -17347	Down cancer	2.56437	0.000468664	AHSA2P	transcribed_unitary_pseudogene	ENST00000357022.6,ENST00000394457.7,ENST00000410073.1,ENST00000463681.1,ENST00000471542.5,ENST00000484217.1,ENST00000487904.5,ENST00000489653.6,ENST00000491217.1,ENST00000493310.1,ENST00000493628.6,ENST00000642505.1,ENST00000642732.1,ENST00000643913.1,ENST00000647519.1		ENSG00000173209
0.734097	0.581578	-1.31568	ENSG00000186063.13	+	Cluster -17340	Down PEO-4	5.79352	1.92864e-06	AIDA	protein_coding	ENST00000340020.11,ENST00000355727.3,ENST00000470437.5,ENST00000474863.5,ENST00000495670.5,ENST00000497112.1		ENSG00000186063
0.846477	-1.28219	0.435718	ENSG00000126878.13	+	Cluster -17322	Down SKOV-3	5.12624	9.48992e-06	AIF1L	protein_coding	ENST00000247291.8,ENST00000372297.6,ENST00000372298.1,ENST00000372300.5,ENST00000372301.2,ENST00000372302.5,ENST00000372309.7,ENST00000372314.3,ENST00000472942.5,ENST00000478257.1		ENSG00000126878
0.645048	0.516397	-1.16144	ENSG00000156709.15	+	Cluster -17340	Down PEO-4	2.62364	0.000423018	AIFM1	protein_coding	ENST00000287295.8,ENST00000319908.8,ENST00000346424.6,ENST00000416073.7,ENST00000460436.6,ENST00000527892.5,ENST00000529877.1,ENST00000533719.2,ENST00000535724.6,ENST00000674546.1,ENST00000674555.1,ENST00000674582.1,ENST00000674591.1,ENST00000674601.1,ENST00000674722.1,ENST00000674957.1,ENST00000674997.1,ENST00000675015.1,ENST00000675037.1,ENST00000675050.1,ENST00000675092.1,ENST00000675111.1,ENS…		ENSG00000156709
1.29341	-0.456061	-0.837345	ENSG00000042286.15	+	Cluster -17355	Down cancer	5.46354	1.50263e-06	AIFM2	protein_coding	ENST00000307864.3,ENST00000373248.5,ENST00000482166.1,ENST00000613322.4		ENSG00000042286
0.718902	-0.920137	0.201236	ENSG00000183773.16	+	Cluster -17333	Down SKOV-3	1.39625	0.00727424	AIFM3	protein_coding	ENST00000399163.6,ENST00000399167.6,ENST00000405089.5,ENST00000417515.5,ENST00000426113.5,ENST00000434714.6,ENST00000440238.4,ENST00000441376.6,ENST00000465606.5,ENST00000467926.5,ENST00000468124.5,ENST00000472575.5,ENST00000479523.5,ENST00000483107.5,ENST00000484206.5,ENST00000486003.1,ENST00000495869.1,ENST00000496097.1,ENST00000683034.1		ENSG00000183773
-0.758041	1.23693	-0.478891	ENSG00000146416.19	+	Cluster -17360	Up SKOV-3	3.69091	5.44548e-05	AIG1	protein_coding	ENST00000275235.8,ENST00000357847.9,ENST00000367596.5,ENST00000367601.8,ENST00000447498.5,ENST00000458219.1,ENST00000470265.1,ENST00000494282.6,ENST00000629020.2,ENST00000646199.1		ENSG00000146416
0.809925	0.477477	-1.2874	ENSG00000164022.18	+	Cluster -17340	Down PEO-4	5.03977	1.45292e-05	AIMP1	protein_coding	ENST00000358008.7,ENST00000394701.6,ENST00000442366.6,ENST00000510207.5,ENST00000671868.1,ENST00000671960.1,ENST00000672003.1,ENST00000672285.1,ENST00000672328.1,ENST00000672337.1,ENST00000672341.1,ENST00000672911.1,ENST00000673018.1,ENST00000673123.1,ENST00000673381.2,ENST00000682186.1,ENST00000683179.1,ENST00000684019.1,ENST00000684504.1		ENSG00000164022
0.971091	0.244176	-1.21527	ENSG00000106305.10	+	Cluster -17326	Down cancer	4.53233	2.06398e-05	AIMP2	protein_coding	ENST00000223029.8,ENST00000395236.2,ENST00000400479.6,ENST00000415999.1		ENSG00000106305
0.837953	-1.09983	0.261876	ENSG00000110711.11	+	Cluster -17333	Down SKOV-3	2.48872	0.00055398	AIP	protein_coding	ENST00000279146.8,ENST00000525341.2,ENST00000528641.7,ENST00000529797.2,ENST00000682324.1,ENST00000682659.1,ENST00000682699.1,ENST00000683237.1,ENST00000683856.1,ENST00000684006.1,ENST00000684657.1		ENSG00000110711
0.440604	0.36204	-0.802644	ENSG00000268257.2	+	Cluster -17344	Down PEO-4	0.849495	0.0348511	AIRN	lncRNA	ENST00000601203.1,ENST00000609176.1		ENSG00000268257
0.770436	-0.910033	0.139597	ENSG00000232434.3	+	Cluster -17333	Down SKOV-3	1.4511	0.00634185	AJM1	protein_coding	ENST00000436881.3		ENSG00000232434
1.22629	-0.28186	-0.944433	ENSG00000129474.16	+	Cluster -17355	Down cancer	4.50138	2.09635e-05	AJUBA	protein_coding	ENST00000262713.7,ENST00000361265.8,ENST00000397388.7,ENST00000553592.5,ENST00000553736.1,ENST00000553911.1,ENST00000555479.1,ENST00000556731.5		ENSG00000129474
0.658943	0.646231	-1.30517	ENSG00000106992.19	+	Cluster -17344	Down PEO-4	5.17485	3.67085e-06	AK1	protein_coding	ENST00000223836.10,ENST00000373156.5,ENST00000413016.5,ENST00000550143.5,ENST00000550992.1,ENST00000644144.2		ENSG00000106992
0.404462	0.526598	-0.931061	ENSG00000004455.17	+	Cluster -17344	Down PEO-4	1.26134	0.0105187	AK2	protein_coding	ENST00000354858.11,ENST00000373449.7,ENST00000466029.1,ENST00000467905.5,ENST00000469238.1,ENST00000480134.5,ENST00000482191.1,ENST00000487289.1,ENST00000491241.1,ENST00000548033.5,ENST00000548559.1,ENST00000550338.5,ENST00000551979.1,ENST00000626911.1,ENST00000629371.2,ENST00000672308.1,ENST00000672715.1,ENST00000673291.1		ENSG00000004455
1.11776	0.0404508	-1.15821	ENSG00000147853.17	+	Cluster -17326	Down cancer	5.5891	1.65017e-06	AK3	protein_coding	ENST00000359883.6,ENST00000381809.8,ENST00000447596.4,ENST00000611749.4		ENSG00000147853
1.18536	-0.687644	-0.497712	ENSG00000230042.1	+	Cluster -17355	Down cancer	2.89754	0.000245694	AK3P3	processed_pseudogene	ENST00000431883.1		ENSG00000230042
0.793273	-1.10923	0.315961	ENSG00000228816.1	+	Cluster -17322	Down SKOV-3	2.43647	0.000615411	AK3P5	processed_pseudogene	ENST00000432033.1		ENSG00000228816
-0.921643	0.908992	0.0126509	ENSG00000162433.15	+	Cluster -17338	Up SKOV-3	1.83721	0.00242175	AK4	protein_coding	ENST00000327299.8,ENST00000395334.6,ENST00000470888.6,ENST00000474968.5,ENST00000479060.1,ENST00000497030.5,ENST00000545314.5,ENST00000546702.5		ENSG00000162433
0.480574	0.415203	-0.895777	ENSG00000263535.2	+	Cluster -17340	Down PEO-4	1.12778	0.0153928	AK4P1	processed_pseudogene	ENST00000581275.2		ENSG00000263535
-0.774123	-0.48889	1.26301	ENSG00000233381.4	+	Cluster -17358	Up PEO-4	4.22521	2.1539e-05	AK4P3	protein_coding	ENST00000418260.3,ENST00000659799.1		ENSG00000233381
1.1411	-0.105598	-1.0355	ENSG00000154027.19	+	Cluster -17355	Down cancer	3.94943	3.1539e-05	AK5	protein_coding	ENST00000317704.8,ENST00000344720.9,ENST00000354567.7,ENST00000465146.5,ENST00000466114.1,ENST00000466393.1,ENST00000469394.1,ENST00000478255.1,ENST00000478407.1,ENST00000524494.1,ENST00000527263.1,ENST00000530826.1,ENST00000531672.1		ENSG00000154027
0.68976	0.543769	-1.23353	ENSG00000085231.14	+	Cluster -17340	Down PEO-4	3.50757	7.78735e-05	AK6	protein_coding	ENST00000380818.7,ENST00000380822.9,ENST00000502819.5,ENST00000512561.5,ENST00000618980.1		ENSG00000085231
-0.840712	0.418499	0.422213	ENSG00000140057.9	+	Cluster -17346	Up cancer	0.951741	0.0255922	AK7	protein_coding	ENST00000267584.9,ENST00000554313.1,ENST00000554706.1,ENST00000555570.1,ENST00000556643.1		ENSG00000140057
-0.687335	1.19754	-0.510203	ENSG00000165695.10	+	Cluster -17360	Up SKOV-3	3.03094	0.000182424	AK8	protein_coding	ENST00000298545.4,ENST00000467161.1,ENST00000476719.1,ENST00000477396.5,ENST00000482422.1		ENSG00000165695
0.957162	0.0901437	-1.04731	ENSG00000155085.16	+	Cluster -17326	Down cancer	2.59509	0.000442649	AK9	protein_coding	ENST00000285397.9,ENST00000355283.1,ENST00000368948.6,ENST00000424296.7,ENST00000448084.6,ENST00000466992.1,ENST00000470564.5,ENST00000490722.1,ENST00000491875.5,ENST00000524674.5,ENST00000532976.1,ENST00000605986.5		ENSG00000155085
0.957313	-0.439491	-0.517822	ENSG00000121057.13	+	Cluster -17355	Down cancer	1.35854	0.00805241	AKAP1	protein_coding	ENST00000314126.4,ENST00000337714.8,ENST00000481416.5,ENST00000539273.5,ENST00000570423.5,ENST00000571629.5,ENST00000572156.1,ENST00000572557.5,ENST00000572560.1,ENST00000572814.1,ENST00000573085.1,ENST00000573326.1,ENST00000574683.1,ENST00000575032.5,ENST00000575186.5,ENST00000575322.1,ENST00000576295.5,ENST00000576591.1,ENST00000621116.4		ENSG00000121057
1.30321	-0.478596	-0.824615	ENSG00000108599.15	+	Cluster -17355	Down cancer	5.7835	1.90749e-06	AKAP10	protein_coding	ENST00000225737.11,ENST00000395536.7,ENST00000460046.2,ENST00000474245.1,ENST00000571858.1,ENST00000572155.1,ENST00000572341.5,ENST00000576896.5,ENST00000578898.1,ENST00000582611.5,ENST00000583951.1		ENSG00000108599
0.859002	0.416735	-1.27574	ENSG00000023516.9	+	Cluster -17340	Down PEO-4	5.01825	1.4274e-05	AKAP11	protein_coding	ENST00000025301.4		ENSG00000023516
0.763693	0.00195161	-0.765645	ENSG00000131016.17	+	Cluster -17326	Down cancer	1.08235	0.0174973	AKAP12	protein_coding	ENST00000253332.5,ENST00000354675.10,ENST00000359755.5,ENST00000402676.7,ENST00000490177.1		ENSG00000131016
0.829037	0.412914	-1.24195	ENSG00000170776.22	+	Cluster -17340	Down PEO-4	4.03004	2.64484e-05	AKAP13	protein_coding	ENST00000361243.6,ENST00000394510.6,ENST00000394518.7,ENST00000557852.2,ENST00000558009.1,ENST00000558092.1,ENST00000558166.2,ENST00000558644.2,ENST00000558811.2,ENST00000559278.1,ENST00000559362.5,ENST00000559391.1,ENST00000559486.2,ENST00000559820.1,ENST00000560185.1,ENST00000560256.1,ENST00000560302.5,ENST00000560340.5,ENST00000560482.5,ENST00000560571.1,ENST00000560579.5,ENST00000560676.5,ENS…		ENSG00000170776
1.29202	-0.679712	-0.612308	ENSG00000197976.12_PAR_Y	+	Cluster -17355	Down cancer	4.73572	1.38953e-05	AKAP17A	protein_coding	ENST00000313871.9_PAR_Y,ENST00000381261.8_PAR_Y,ENST00000474361.6_PAR_Y		ENSG00000197976
1.29202	-0.679712	-0.612308	ENSG00000197976.12	+	Cluster -17355	Down cancer	4.73572	1.38921e-05	AKAP17A	protein_coding	ENST00000313871.9,ENST00000381261.8,ENST00000474361.6		ENSG00000197976
0.201554	-0.918715	0.717161	ENSG00000111254.8	+	Cluster -17350	Down SKOV-3	1.38902	0.00741555	AKAP3	protein_coding	ENST00000228850.6,ENST00000536414.3,ENST00000540967.5,ENST00000541484.1,ENST00000544636.1,ENST00000545990.6		ENSG00000111254
1.09317	0.0303071	-1.12348	ENSG00000179841.8	+	Cluster -17326	Down cancer	4.38377	2.11361e-05	AKAP5	protein_coding	ENST00000320636.5,ENST00000394718.4		ENSG00000179841
0.346634	-1.18277	0.836141	ENSG00000151320.11	+	Cluster -17350	Down SKOV-3	3.21129	0.000129404	AKAP6	protein_coding	ENST00000280979.9,ENST00000553547.5,ENST00000554410.5,ENST00000554449.1,ENST00000554740.1,ENST00000555207.5,ENST00000555950.5,ENST00000556037.1,ENST00000556540.1,ENST00000556638.1,ENST00000557102.1,ENST00000557272.1,ENST00000557354.5,ENST00000557396.5,ENST00000557708.1		ENSG00000151320
0.729142	0.489832	-1.21897	ENSG00000118507.18	+	Cluster -17340	Down PEO-4	3.3611	0.000106435	AKAP7	protein_coding	ENST00000263050.3,ENST00000342266.4,ENST00000366358.2,ENST00000431975.7,ENST00000474850.2,ENST00000535150.1,ENST00000537868.5,ENST00000541650.5,ENST00000543815.5,ENST00000683794.1		ENSG00000118507
0.254608	-1.26398	1.00937	ENSG00000105127.10	+	Cluster -17350	Down SKOV-3	7.21111	0	AKAP8	protein_coding	ENST00000269701.7,ENST00000537303.5,ENST00000595416.1,ENST00000598597.7,ENST00000599883.2,ENST00000679798.1,ENST00000680199.1,ENST00000680245.1,ENST00000680336.1,ENST00000680461.1,ENST00000681018.1,ENST00000681812.1		ENSG00000105127
0.190321	-1.15962	0.969294	ENSG00000011243.19	+	Cluster -17350	Down SKOV-3	3.62849	6.44232e-05	AKAP8L	protein_coding	ENST00000397410.10,ENST00000593845.5,ENST00000594594.6,ENST00000594893.5,ENST00000595067.1,ENST00000595087.6,ENST00000595136.5,ENST00000595465.6,ENST00000595879.6,ENST00000596195.5,ENST00000596213.6,ENST00000596750.2,ENST00000597994.5,ENST00000598292.1,ENST00000599137.6,ENST00000599488.5,ENST00000600065.6,ENST00000600247.5,ENST00000601147.2,ENST00000609519.5,ENST00000679634.1,ENST00000679638.1,EN…		ENSG00000011243
0.38535	-1.08513	0.699775	ENSG00000127914.19	+	Cluster -17350	Down SKOV-3	2.10976	0.00127414	AKAP9	protein_coding	ENST00000356239.8,ENST00000359028.7,ENST00000394534.7,ENST00000394564.5,ENST00000435423.2,ENST00000463118.2,ENST00000484815.1,ENST00000486313.2,ENST00000487258.5,ENST00000487692.2,ENST00000491695.2,ENST00000493453.1,ENST00000674381.2,ENST00000679448.1,ENST00000679457.1,ENST00000679474.1,ENST00000679521.1,ENST00000679554.1,ENST00000679722.1,ENST00000679821.1,ENST00000680047.1,ENST00000680072.1,ENS…		ENSG00000127914
0.550849	0.759946	-1.31079	ENSG00000166452.12	+	Cluster -17344	Down PEO-4	5.67334	1.75901e-06	AKIP1	protein_coding	ENST00000299576.9,ENST00000309357.8,ENST00000309377.9,ENST00000396648.6,ENST00000524577.5,ENST00000525005.5,ENST00000529876.5,ENST00000529942.1,ENST00000530281.5,ENST00000534147.5,ENST00000534506.5		ENSG00000166452
0.997404	-0.155457	-0.841947	ENSG00000174574.16	+	Cluster -17355	Down cancer	1.93419	0.00192438	AKIRIN1	protein_coding	ENST00000372984.8,ENST00000432648.8,ENST00000446189.6,ENST00000531822.1		ENSG00000174574
-0.108539	0.852729	-0.74419	ENSG00000135334.9	+	Cluster -17360	Up SKOV-3	1.24109	0.0111503	AKIRIN2	protein_coding	ENST00000257787.6,ENST00000420494.2		ENSG00000135334
1.0555	0.145395	-1.2009	ENSG00000106948.17	+	Cluster -17326	Down cancer	5.41001	1.43781e-06	AKNA	protein_coding	ENST00000223791.7,ENST00000307564.8,ENST00000312033.3,ENST00000374075.9,ENST00000374079.8,ENST00000374088.8,ENST00000490767.1,ENST00000491133.1,ENST00000492875.1		ENSG00000106948
0.630652	0.406293	-1.03694	ENSG00000117448.14	+	Cluster -17340	Down PEO-4	1.76961	0.00283562	AKR1A1	protein_coding	ENST00000351829.9,ENST00000372070.7,ENST00000434299.5,ENST00000471651.1,ENST00000473038.5,ENST00000475919.1,ENST00000475985.1,ENST00000476957.5,ENST00000481885.5,ENST00000487654.5,ENST00000495913.5,ENST00000496999.5,ENST00000497973.5,ENST00000621846.4		ENSG00000117448
0.179555	1.04248	-1.22204	ENSG00000085662.14	+	Cluster -17360	Up SKOV-3	5.85287	2.01816e-06	AKR1B1	protein_coding	ENST00000285930.9,ENST00000426422.1,ENST00000434222.5,ENST00000462784.1,ENST00000465351.5,ENST00000467251.1,ENST00000467829.1,ENST00000484592.5,ENST00000487438.5,ENST00000489022.5,ENST00000491741.5,ENST00000497983.5,ENST00000498373.1,ENST00000498771.5		ENSG00000085662
-0.634235	1.29953	-0.665295	ENSG00000198074.10	+	Cluster -17360	Up SKOV-3	4.96878	1.37785e-05	AKR1B10	protein_coding	ENST00000359579.5,ENST00000475559.1,ENST00000496435.1,ENST00000498818.6		ENSG00000198074
-0.332907	1.2922	-0.95929	ENSG00000187134.14	+	Cluster -17360	Up SKOV-3	7.86462	0	AKR1C1	protein_coding	ENST00000380859.1,ENST00000380872.9,ENST00000442997.5,ENST00000476100.1,ENST00000477661.1		ENSG00000187134
-0.719788	1.3394	-0.619616	ENSG00000151632.18	+	Cluster -17360	Up SKOV-3	7.68202	0	AKR1C2	protein_coding	ENST00000380753.9,ENST00000421196.7,ENST00000455190.2,ENST00000460124.5,ENST00000603073.1,ENST00000604184.1,ENST00000604428.5,ENST00000604439.1,ENST00000604507.5,ENST00000604711.1		ENSG00000151632
-0.876504	1.32165	-0.445147	ENSG00000196139.14	+	Cluster -17360	Up SKOV-3	8.42942	0	AKR1C3	protein_coding	ENST00000380554.5,ENST00000439082.7,ENST00000470862.6,ENST00000480697.6,ENST00000480822.5,ENST00000602997.5,ENST00000603312.1,ENST00000603484.1,ENST00000605149.5,ENST00000605322.1,ENST00000605781.5		ENSG00000196139
0.976088	0.0857366	-1.06183	ENSG00000053371.13	+	Cluster -17326	Down cancer	2.78187	0.000303245	AKR7A2	protein_coding	ENST00000235835.8,ENST00000330072.9,ENST00000481966.1,ENST00000489286.5,ENST00000492217.1		ENSG00000053371
-0.0374277	-0.930174	0.967602	ENSG00000229020.4	+	Cluster -17358	Up PEO-4	2.08317	0.00135887	AKR7A2P1	processed_pseudogene	ENST00000460134.2		ENSG00000229020
0.843128	-0.227723	-0.615405	ENSG00000162482.5	+	Cluster -17355	Down cancer	1.04804	0.0192598	AKR7A3	protein_coding	ENST00000361640.5		ENSG00000162482
0.847719	0.416795	-1.26451	ENSG00000142208.18	+	Cluster -17340	Down PEO-4	4.61971	1.99696e-05	AKT1	protein_coding	ENST00000349310.7,ENST00000402615.6,ENST00000407796.7,ENST00000544168.5,ENST00000553506.5,ENST00000553797.2,ENST00000554192.5,ENST00000554581.5,ENST00000554585.5,ENST00000554826.2,ENST00000554848.5,ENST00000555380.1,ENST00000555458.5,ENST00000555528.5,ENST00000556836.1,ENST00000557552.1,ENST00000610370.2,ENST00000649815.2,ENST00000682269.1,ENST00000683058.1,ENST00000683722.1,ENST00000684058.1		ENSG00000142208
0.0108956	0.908135	-0.919031	ENSG00000204673.11	+	Cluster -17360	Up SKOV-3	1.82559	0.00249454	AKT1S1	protein_coding	ENST00000344175.10,ENST00000391830.1,ENST00000391831.5,ENST00000391832.7,ENST00000391833.5,ENST00000391834.6,ENST00000391835.1,ENST00000482622.1,ENST00000599525.1		ENSG00000204673
0.794946	-0.103229	-0.691718	ENSG00000105221.18	+	Cluster -17355	Down cancer	1.02344	0.0206964	AKT2	protein_coding	ENST00000311278.10,ENST00000358335.9,ENST00000391844.8,ENST00000391845.6,ENST00000392037.5,ENST00000392038.7,ENST00000416362.5,ENST00000416994.6,ENST00000423127.5,ENST00000424901.5,ENST00000427375.1,ENST00000441941.6,ENST00000452077.5,ENST00000456441.5,ENST00000476247.6,ENST00000476266.5,ENST00000480878.6,ENST00000483166.5,ENST00000486368.6,ENST00000486647.5,ENST00000487537.3,ENST00000489375.5,EN…		ENSG00000105221
1.32774	-0.729043	-0.598699	ENSG00000117020.19	+	Cluster -17355	Down cancer	6.53342	3.59712e-06	AKT3	protein_coding	ENST00000263826.12,ENST00000336199.9,ENST00000366539.6,ENST00000366540.5,ENST00000463991.5,ENST00000490018.1,ENST00000491219.6,ENST00000492957.2,ENST00000550388.1,ENST00000552631.2,ENST00000672238.1,ENST00000672442.1,ENST00000672460.1,ENST00000672578.1,ENST00000672679.1,ENST00000673400.1,ENST00000673466.1,ENST00000679831.1,ENST00000680056.1,ENST00000680118.1,ENST00000681055.1,ENST00000681794.1		ENSG00000117020
-0.43417	0.972594	-0.538424	ENSG00000166971.17	+	Cluster -17360	Up SKOV-3	1.42606	0.00675342	AKTIP	protein_coding	ENST00000300245.8,ENST00000394657.12,ENST00000561799.5,ENST00000563108.5,ENST00000563928.5,ENST00000564497.1,ENST00000565408.5,ENST00000565431.1,ENST00000566045.5,ENST00000568022.5,ENST00000568596.5,ENST00000570004.5,ENST00000570041.1,ENST00000571523.2		ENSG00000166971
1.1326	-0.0347377	-1.09786	ENSG00000148218.16	+	Cluster -17355	Down cancer	4.60427	2.06319e-05	ALAD	protein_coding	ENST00000409155.8,ENST00000445750.1,ENST00000448137.5,ENST00000452726.1,ENST00000464749.5,ENST00000468504.5,ENST00000482001.1,ENST00000482847.5,ENST00000494848.1		ENSG00000148218
0.857977	0.421032	-1.27901	ENSG00000023330.15	+	Cluster -17340	Down PEO-4	5.11514	1.17716e-05	ALAS1	protein_coding	ENST00000310271.6,ENST00000394965.6,ENST00000459884.1,ENST00000469224.5,ENST00000484952.6,ENST00000493402.1		ENSG00000023330
[truncated: 16,963 more rows]

## Sheet: Supp. table 3
Supplemental table 3. Alternative proteins identified specific for each cell line and shared by both cancerous cells.
[truncated: 303 more rows]

## Sheet: Supp. table 4
Supplemental table 4. Significantly variated reference proteins identified by LFQ
[truncated: 3,328 more rows]

## Sheet: Supp. table 5
Supplemental table 5. Significantly variated novel isoforms identified by LFQ
[truncated: 57 more rows]

[truncated: 4 more sheets: Supp. table 6, Supp. table 7, Supp. table 8, Supp. table 9]
